# Supplementary material for: A biophysical model of dynamic balancing of excitation and inhibition in fast oscillatory large-scale networks
Source: PLoS Comput Biol. 2018 Feb 23;14(2):e1006007. doi: 10.1371/journal.pcbi.1006007 (PMC5841816; doi:10.1371/journal.pcbi.1006007)
Supplement: S1 Text — Maps ROI index to brain region. (TXT) [file pcbi.1006007.s002.txt]

1 - Left Posterior cingulate cortex
2 - Left Paracentral
3 - Left Precuneus
4 - Left Superior parietal
5 - Left Inferior parietal lobe
6 - Left Cuneus
7 - Left Lateral occipital lobe
8 - Left Pericalcarine 
9 - Left Lingual
10 - Left Isthmus Cingulate cortex
11 - Left Fusiform
12 - Left Parahippocampal
13 - Left Inferior temporal lobe
14 - Left Entorhinal cortex
15 - Left Temporal pole
16 - Left Insula
17 - Left Superior temporal
18 - Left Transverse temporal
19 - Left Middle temporal lobe
20 - Left Banks of superior temporal sulcus
21 - Left Supramarginal
22 - Left Postcentral
23 - Left Precentral
24 - Left Caudal middle frontal
25 - Left Superior frontal
26 - Left Caudal anterior cingulate cortex
27 - Left Rostral middle frontal 
28 - Left Pars Percularis
29 - Left Pars Triangularis
30 - Left Pars Orbitalis
31 - Left Lateral orbitofrontal cortex
32 - Left Medial orbitofrontal cortex
33 - Left Rostral anterior cingulate cortex
34 - Left Frontal pole
35 - Right Posterior cingulate cortex
36 - Right Paracentral
37 - Right Precuneus
38 - Right Superior parietal
39 - Right Inferior parietal lobe
40 - Right Cuneus
41 - Right Lateral occipital lobe
42 - Right Pericalcarine 
43 - Right Lingual
44 - Right Isthmus Cingulate cortex
45 - Right Fusiform
46 - Right Parahippocampal
47 - Right Inferior temporal lobe
48 - Right Entorhinal cortex
49 - Right Temporal pole
50 - Right Insula
51 - Right Superior temporal
52 - Right Transverse temporal
53 - Right Middle temporal lobe
54 - Right Banks of superior temporal sulcus
55 - Right Supramarginal
56 - Right Postcentral
57 - Right Precentral
58 - Right Caudal middle frontal
59 - Right Superior frontal
60 - Right Caudal anterior cingulate cortex
61 - Right Rostral middle frontal 
62 - Right Pars Percularis
63 - Right Pars Triangularis
64 - Right Pars Orbitalis
65 - Right Lateral orbitofrontal cortex
66 - Right Medial orbitofrontal cortex
67 - Right Rostral anterior cingulate cortex
68 - Right Frontal pole
