# Supplementary material for: A biophysical model of dynamic balancing of excitation and inhibition in fast oscillatory large-scale networks
Source: PLoS Comput Biol. 2018 Feb 23;14(2):e1006007. doi: 10.1371/journal.pcbi.1006007 (PMC5841816; doi:10.1371/journal.pcbi.1006007)
Supplement: S1 Data — (GZ) [file pcbi.1006007.s003.gz]

Archive with 1 entries (1 files):
- pcbi.1006007.s003
