# Supplementary material for: A biophysical model of dynamic balancing of excitation and inhibition in fast oscillatory large-scale networks
Source: PLoS Comput Biol. 2018 Feb 23;14(2):e1006007. doi: 10.1371/journal.pcbi.1006007 (PMC5841816; doi:10.1371/journal.pcbi.1006007)
Supplement: S2 Data — Values for matrix shown in Fig 1C. (TXT) [file pcbi.1006007.s004.txt]

0.000000000	0.475670051	0.474820105	0.030286154	0.005080881	0.001651815	0.001901431	0.003992420	0.005040739	0.592682258	0.003092110	0.018990714	0.012059460	0.000540976	0.003341498	0.024858143	0.016388236	0.024978627	0.012761535	0.006738877	0.027418495	0.019646287	0.014857804	0.007189515	0.309187855	0.723584026	0.016996520	0.021298750	0.014390357	0.014284467	0.024568905	0.133876681	0.401153812	0.142178109	0.035200529	0.124482774	0.031529913	0.025719338	0.005920999	0.001445753	0.001398155	0.002448576	0.000871148	0.018008550	0.001548520	0.001552190	0.006849578	0.000078782	0.000450639	0.006692289
0.475670051	0.000000000	0.347449254	0.152220552	0.015509565	0.002799938	0.003650840	0.006119470	0.001484672	0.028819375	0.005010118	0.002273525	0.013857480	0.000482173	0.001686001	0.056611277	0.016219960	0.049239944	0.011599250	0.004936120	0.061939716	0.271721196	0.351931085	0.020817870	0.326494893	0.148694175	0.024715973	0.041814169	0.042197411	0.019518362	0.005445117	0.008298860	0.024362207	0.029300367	0.115592597	0.456744313	0.105823162	0.070529570	0.018740132	0.002157347	0.002875883	0.004015118	0.001717407	0.055972624	0.004129343	0.005577193	0.016172757	0.000351923	0.000729069	0.024760731
0.474820105	0.347449254	0.000000000	0.372246319	0.130977232	0.469936020	0.135628217	0.341269493	0.181208508	0.627462203	0.117419164	0.162047614	0.185973588	0.013236983	0.052846528	0.093542047	0.145548312	0.215378416	0.134368444	0.065050616	0.136200500	0.046278003	0.037806448	0.027078675	0.252514099	0.423069409	0.035299672	0.048279119	0.029121608	0.024753122	0.019209309	0.066885088	0.253097899	0.104665180	0.030979077	0.143384416	0.253740682	0.245560582	0.112407140	0.182790872	0.123618714	0.232479172	0.068291166	0.106571371	0.072708120	0.019955720	0.100106576	0.002260390	0.013629427	0.045633492
0.030286154	0.152220552	0.372246319	0.000000000	0.429324433	0.458230287	0.304075135	0.334119631	0.083351644	0.156687692	0.185936409	0.052666136	0.187598135	0.012422049	0.056162547	0.158247714	0.176975618	0.228913066	0.134623486	0.056206634	0.324346050	0.256619853	0.158188568	0.181696455	0.156491576	0.017538635	0.060723629	0.070163622	0.050429003	0.032415662	0.014011315	0.006322874	0.005184690	0.021543996	0.028465140	0.097162904	0.245441605	0.244763321	0.108569500	0.161538683	0.112861371	0.212525191	0.054223889	0.087669284	0.063760779	0.016363809	0.092288166	0.001964707	0.011821798	0.045315939
0.005080881	0.015509565	0.130977232	0.429324433	0.000000000	0.028948203	0.345167148	0.062660516	0.023030505	0.096340121	0.241977086	0.031902980	0.362207181	0.012597442	0.065484233	0.117197606	0.180983825	0.145091732	0.405545931	0.394322931	0.326783671	0.065060943	0.118524247	0.344062457	0.080572000	0.003657753	0.146480049	0.129203935	0.041789015	0.028089679	0.011946235	0.004449342	0.001663042	0.017116775	0.004138706	0.018643040	0.088026746	0.093053819	0.045042059	0.055030149	0.040587543	0.081175027	0.016920685	0.022150517	0.023858225	0.004735240	0.033456564	0.000579634	0.004350330	0.012029833
0.001651815	0.002799938	0.469936020	0.458230287	0.028948203	0.000000000	0.399364214	0.958930133	0.362817449	0.256879810	0.098144677	0.134840400	0.111358288	0.016113030	0.068666951	0.073416034	0.117497150	0.047656114	0.099598053	0.027084009	0.006929109	0.001389859	0.002379272	0.003609845	0.007840181	0.001724990	0.008833318	0.003942152	0.005898588	0.017152944	0.016555159	0.005323939	0.001122354	0.017157975	0.001177110	0.002794096	0.207390417	0.181694874	0.051214640	0.325853294	0.239389898	0.385118059	0.125905536	0.068877768	0.090152541	0.022920004	0.040449142	0.002320220	0.005600096	0.014599748
0.001901431	0.003650840	0.135628217	0.304075135	0.345167148	0.399364214	0.000000000	0.635535060	0.341620573	0.121271751	0.512967509	0.066822440	0.362550564	0.035324683	0.127980813	0.191454346	0.214158040	0.043366802	0.244826340	0.032865884	0.011394371	0.006907732	0.010741460	0.069724121	0.022471804	0.002452848	0.045000901	0.020819553	0.023176418	0.040293171	0.039491142	0.013267016	0.003324977	0.042119876	0.001705372	0.005556101	0.158822828	0.146792700	0.052344594	0.249679358	0.202053437	0.316938197	0.087324894	0.039927488	0.077288422	0.013678531	0.045827238	0.001495287	0.005684033	0.014829124
0.003992420	0.006119470	0.341269493	0.334119631	0.062660516	0.958930133	0.635535060	0.000000000	0.755071349	0.266876009	0.281954504	0.220761818	0.320371701	0.065314314	0.258868637	0.236665268	0.247149745	0.044575725	0.300795699	0.040548350	0.012900843	0.003601391	0.006671092	0.013017226	0.029594181	0.005755737	0.051181198	0.014029130	0.036678976	0.106658694	0.121453314	0.039660482	0.006353160	0.104557655	0.002820380	0.005922010	0.288735881	0.252770777	0.095270765	0.407473989	0.311193413	0.499255300	0.206982482	0.100784347	0.140767012	0.046387832	0.079161337	0.006801915	0.012565988	0.032084028
0.005040739	0.001484672	0.181208508	0.083351644	0.023030505	0.362817449	0.341620573	0.755071349	0.000000000	0.373921819	0.497875792	0.504119207	0.231550267	0.057017745	0.240375428	0.129420665	0.136180072	0.010510877	0.200247787	0.008146949	0.004287332	0.001033509	0.001935236	0.006437317	0.014964396	0.008672153	0.033619771	0.006342248	0.020703638	0.067896375	0.087101948	0.030405512	0.008489709	0.081057652	0.000700293	0.002204873	0.064332550	0.051346149	0.013399728	0.132106513	0.077239141	0.196629736	0.074417825	0.025338447	0.023475154	0.013724147	0.012946153	0.001479803	0.001918008	0.004075362
0.592682258	0.028819375	0.627462203	0.156687692	0.096340121	0.256879810	0.121271751	0.266876009	0.373921819	0.000000000	0.108130022	0.526123474	0.150535632	0.050527944	0.048185330	0.071674221	0.111727294	0.160209835	0.101258315	0.055775999	0.083518346	0.006009800	0.008259451	0.014046348	0.266198614	0.493986834	0.023262845	0.031277734	0.022492523	0.020428569	0.036685540	0.118555024	0.408393069	0.142340987	0.027604689	0.105543233	0.141165820	0.115014022	0.043350483	0.101481993	0.050228530	0.126820794	0.037094917	0.111745268	0.023098289	0.013035073	0.037430871	0.001130745	0.005098016	0.016372637
0.003092110	0.005010118	0.117419164	0.185936409	0.241977086	0.098144677	0.512967509	0.281954504	0.497875792	0.108130022	0.000000000	0.568212584	0.618296742	0.658837045	0.488062750	0.102028409	0.124686347	0.057663783	0.174652795	0.023582327	0.028841533	0.021623346	0.023398351	0.155167125	0.025101048	0.002513417	0.110942577	0.070124439	0.056928479	0.051680165	0.038156775	0.014199981	0.004426477	0.036771460	0.002633719	0.009235736	0.091384342	0.082156609	0.035732427	0.098296161	0.079014313	0.149963530	0.042034225	0.022827962	0.042491600	0.008064131	0.039063384	0.000980328	0.005172303	0.010194090
0.018990714	0.002273525	0.162047614	0.052666136	0.031902980	0.134840400	0.066822440	0.220761818	0.504119207	0.526123474	0.568212584	0.000000000	0.076495498	0.884729322	0.189436587	0.020709249	0.032538890	0.044148793	0.031029959	0.007005989	0.011940268	0.000745490	0.001197232	0.003557393	0.023785601	0.070069977	0.003967607	0.003804806	0.002537549	0.003260136	0.004246870	0.003595711	0.038142897	0.008223448	0.002183600	0.014233889	0.029674889	0.024365723	0.008316871	0.038700454	0.017425842	0.054256115	0.017207279	0.012673811	0.006372114	0.004725931	0.007482458	0.000400894	0.000895927	0.002449401
0.012059460	0.013857480	0.185973588	0.187598135	0.362207181	0.111358288	0.362550564	0.320371701	0.231550267	0.150535632	0.618296742	0.076495498	0.000000000	0.093669846	0.541007381	0.134019126	0.124028884	0.063470693	0.661942924	0.181353980	0.173085542	0.072380772	0.116208223	0.358956636	0.056833923	0.007443032	0.276565049	0.314068890	0.256384945	0.168533534	0.056940566	0.017596742	0.005389018	0.041436968	0.005980047	0.019410847	0.122763691	0.124117083	0.064475939	0.043513746	0.041690524	0.072231837	0.018413264	0.036425552	0.029131441	0.006577828	0.063413851	0.000763127	0.007870734	0.019011293
0.000540976	0.000482173	0.013236983	0.012422049	0.012597442	0.016113030	0.035324683	0.065314314	0.057017745	0.050527944	0.658837045	0.884729322	0.093669846	0.000000000	0.811491475	0.289163159	0.006644890	0.003018608	0.008960610	0.001118124	0.002356665	0.001637059	0.001657320	0.011450465	0.001858740	0.001898241	0.007623169	0.005806532	0.003893143	0.002884423	0.009355646	0.015360803	0.002113750	0.002345421	0.000175073	0.000581659	0.004232330	0.003634253	0.001254641	0.004613358	0.001873835	0.005174734	0.001498990	0.001107873	0.001122731	0.000410118	0.001419948	0.000089527	0.000213338	0.000427690
0.003341498	0.001686001	0.052846528	0.056162547	0.065484233	0.068666951	0.127980813	0.258868637	0.240375428	0.048185330	0.488062750	0.189436587	0.541007381	0.811491475	0.000000000	0.573169811	0.463168837	0.009454618	0.448517489	0.030714197	0.022972780	0.005303545	0.008681342	0.044149072	0.013270313	0.003802878	0.061249489	0.048453739	0.049262327	0.081323252	0.172267930	0.097853557	0.020022045	0.110489538	0.001119232	0.003074138	0.031686359	0.029668951	0.012171542	0.011999920	0.007564072	0.016831490	0.003975622	0.009013255	0.005368045	0.001557868	0.011253503	0.000187164	0.001868513	0.004144582
0.024858143	0.056611277	0.093542047	0.158247714	0.117197606	0.073416034	0.191454346	0.236665268	0.129420665	0.071674221	0.102028409	0.020709249	0.134019126	0.289163159	0.573169811	0.000000000	0.342610957	0.519939815	0.167591834	0.062498213	0.248763870	0.264648916	0.237030251	0.075083998	0.162814466	0.028595246	0.143276550	0.394389325	0.488480859	0.286375765	0.470153991	0.204469457	0.077922654	0.200573016	0.005748682	0.033546228	0.036534487	0.035541717	0.014695861	0.010533599	0.008370275	0.018632979	0.004227154	0.009301690	0.005596928	0.001499541	0.012490180	0.000187479	0.001265707	0.007485694
0.016388236	0.016219960	0.145548312	0.176975618	0.180983825	0.117497150	0.214158040	0.247149745	0.136180072	0.111727294	0.124686347	0.032538890	0.124028884	0.006644890	0.463168837	0.342610957	0.000000000	0.658050993	0.475429606	0.503109175	0.326678051	0.035339896	0.030181756	0.046187139	0.023510049	0.006424956	0.070533248	0.193960403	0.198070548	0.120470390	0.064658098	0.019486217	0.005339182	0.033051460	0.007453053	0.028493661	0.070632384	0.077904608	0.021742433	0.014130686	0.010256452	0.023248936	0.005232163	0.016295296	0.008347810	0.002402553	0.020009951	0.000278916	0.001676526	0.011211169
0.024978627	0.049239944	0.215378416	0.228913066	0.145091732	0.047656114	0.043366802	0.044575725	0.010510877	0.160209835	0.057663783	0.044148793	0.063470693	0.003018608	0.009454618	0.519939815	0.658050993	0.000000000	0.050462842	0.072429613	0.308960928	0.079034676	0.028858139	0.021015320	0.019366893	0.006740804	0.030279963	0.136720454	0.170609714	0.076526552	0.016347572	0.001281894	0.002071664	0.004419713	0.019756868	0.066251016	0.094157717	0.096792761	0.023433035	0.010471667	0.009768297	0.019241136	0.005015616	0.022763459	0.008413445	0.003161711	0.023741185	0.000465322	0.001920616	0.020309324
0.012761535	0.011599250	0.134368444	0.134623486	0.405545931	0.099598053	0.244826340	0.300795699	0.200247787	0.101258315	0.174652795	0.031029959	0.661942924	0.008960610	0.448517489	0.167591834	0.475429606	0.050462842	0.000000000	0.625513749	0.314634887	0.057000997	0.116169234	0.293449910	0.049820462	0.007771036	0.244347987	0.362026666	0.293598087	0.226128450	0.105005125	0.031529448	0.007591322	0.074761606	0.004248543	0.016116669	0.068171426	0.076004432	0.030711886	0.019122324	0.016941670	0.030817238	0.007845879	0.017763033	0.011350357	0.002975153	0.024563867	0.000325232	0.002833481	0.010002206
0.006738877	0.004936120	0.065050616	0.056206634	0.394322931	0.027084009	0.032865884	0.040548350	0.008146949	0.055775999	0.023582327	0.007005989	0.181353980	0.001118124	0.030714197	0.062498213	0.503109175	0.072429613	0.625513749	0.000000000	0.340021874	0.020294212	0.041474223	0.112497233	0.015065063	0.003462948	0.095822654	0.216424184	0.166342189	0.086436852	0.018458915	0.004199822	0.001460529	0.009270582	0.001969729	0.009114530	0.026670882	0.031715590	0.009257812	0.001771161	0.001948397	0.003811196	0.001170232	0.006206083	0.001811471	0.000826263	0.006470260	0.000073436	0.000680184	0.003848688
0.027418495	0.061939716	0.136200500	0.324346050	0.326783671	0.006929109	0.011394371	0.012900843	0.004287332	0.083518346	0.028841533	0.011940268	0.173085542	0.002356665	0.022972780	0.248763870	0.326678051	0.308960928	0.314634887	0.340021874	0.000000000	0.381940305	0.204302487	0.176473273	0.027104728	0.007144994	0.066170789	0.268138830	0.132075471	0.062427523	0.010361009	0.001942284	0.002467544	0.007777462	0.016570798	0.086749888	0.076486289	0.086028908	0.021055541	0.003443208	0.003878062	0.006595177	0.002388191	0.016987428	0.004851057	0.002287619	0.020813238	0.000264702	0.002237659	0.016377813
0.019646287	0.271721196	0.046278003	0.256619853	0.065060943	0.001389859	0.006907732	0.003601391	0.001033509	0.006009800	0.021623346	0.000745490	0.072380772	0.001637059	0.005303545	0.264648916	0.035339896	0.079034676	0.057000997	0.020294212	0.381940305	0.000000000	0.435073689	0.159312281	0.054466813	0.006345695	0.055013568	0.117391503	0.101824892	0.050134785	0.009891888	0.001703935	0.001601740	0.007345845	0.040698123	0.200981119	0.069264925	0.058165696	0.010895361	0.001369213	0.001757711	0.003092991	0.001266528	0.016381289	0.002937946	0.001750188	0.014804150	0.000236158	0.000695902	0.018084525
0.014857804	0.351931085	0.037806448	0.158188568	0.118524247	0.002379272	0.010741460	0.006671092	0.001935236	0.008259451	0.023398351	0.001197232	0.116208223	0.001657320	0.008681342	0.237030251	0.030181756	0.028858139	0.116169234	0.041474223	0.204302487	0.435073689	0.000000000	0.484574003	0.299177917	0.006453497	0.152317620	0.423977020	0.125873258	0.072160250	0.013834666	0.004845576	0.001916284	0.033705425	0.048619417	0.314592232	0.049464448	0.046450026	0.029982300	0.001088518	0.002981721	0.002528461	0.000881068	0.009997385	0.004327031	0.001123853	0.012523909	0.000199724	0.000554989	0.018804586
0.007189515	0.020817870	0.027078675	0.181696455	0.344062457	0.003609845	0.069724121	0.013017226	0.006437317	0.014046348	0.155167125	0.003557393	0.358956636	0.011450465	0.044149072	0.075083998	0.046187139	0.021015320	0.293449910	0.112497233	0.176473273	0.159312281	0.484574003	0.000000000	0.456129249	0.021031426	0.520934035	0.567004889	0.119050876	0.081925207	0.009566692	0.007632588	0.002445323	0.057558895	0.028551417	0.063070879	0.051971625	0.041887145	0.048353529	0.002517890	0.004818308	0.004535337	0.001482188	0.014042699	0.007729304	0.001772118	0.034138686	0.000267616	0.001059047	0.022163645
0.309187855	0.326494893	0.252514099	0.156491576	0.080572000	0.007840181	0.022471804	0.029594181	0.014964396	0.266198614	0.025101048	0.023785601	0.056833923	0.001858740	0.013270313	0.162814466	0.023510049	0.019366893	0.049820462	0.015065063	0.027104728	0.054466813	0.299177917	0.456129249	0.000000000	0.531504171	0.398028338	0.338485386	0.190342873	0.168661304	0.056009672	0.287112487	0.494390708	0.502512372	0.053730433	0.112248697	0.047232072	0.032439446	0.036512622	0.002890939	0.004502243	0.006022936	0.002113831	0.021700688	0.006818242	0.002489080	0.024951321	0.000294566	0.001045464	0.025088600
0.723584026	0.148694175	0.423069409	0.017538635	0.003657753	0.001724990	0.002452848	0.005755737	0.008672153	0.493986834	0.002513417	0.070069977	0.007443032	0.001898241	0.003802878	0.028595246	0.006424956	0.006740804	0.007771036	0.003462948	0.007144994	0.006345695	0.006453497	0.021031426	0.531504171	0.000000000	0.031562014	0.046718577	0.026695893	0.029144111	0.039484743	0.211175528	0.768036890	0.189974721	0.013472497	0.017776637	0.011272319	0.008478504	0.003940353	0.001213606	0.001019293	0.001927945	0.000646712	0.007197574	0.001120159	0.000556761	0.004123676	0.000057498	0.000484862	0.004753436
0.016996520	0.024715973	0.035299672	0.060723629	0.146480049	0.008833318	0.045000901	0.051181198	0.033619771	0.023262845	0.110942577	0.003967607	0.276565049	0.007623169	0.061249489	0.143276550	0.070533248	0.030279963	0.244347987	0.095822654	0.066170789	0.055013568	0.152317620	0.520934035	0.398028338	0.031562014	0.000000000	0.439877410	0.516442697	0.589421730	0.304649738	0.095973484	0.024443897	0.597892251	0.020126592	0.019985394	0.025928911	0.013375223	0.017652457	0.002153057	0.002586869	0.005394434	0.002060030	0.016817231	0.003501510	0.001746809	0.012859273	0.000258227	0.001090683	0.014839046
0.021298750	0.041814169	0.048279119	0.070163622	0.129203935	0.003942152	0.020819553	0.014029130	0.006342248	0.031277734	0.070124439	0.003804806	0.314068890	0.005806532	0.048453739	0.394389325	0.193960403	0.136720454	0.362026666	0.216424184	0.268138830	0.117391503	0.423977020	0.567004889	0.338485386	0.046718577	0.439877410	0.000000000	0.692123546	0.309084409	0.092078224	0.008660587	0.003552162	0.065256608	0.009414599	0.023723284	0.018501307	0.015450017	0.015714607	0.000889542	0.001405650	0.001898592	0.000640385	0.006660567	0.002262077	0.000898796	0.011293329	0.000076211	0.000463715	0.010131921
0.014390357	0.042197411	0.029121608	0.050429003	0.041789015	0.005898588	0.023176418	0.036678976	0.020703638	0.022492523	0.056928479	0.002537549	0.256384945	0.003893143	0.049262327	0.488480859	0.198070548	0.170609714	0.293598087	0.166342189	0.132075471	0.101824892	0.125873258	0.119050876	0.190342873	0.026695893	0.516442697	0.692123546	0.000000000	0.851221065	0.446927389	0.013567826	0.011895551	0.099378513	0.005257365	0.017333521	0.009544215	0.007656043	0.004974973	0.000916381	0.000980686	0.002150550	0.000722451	0.004326871	0.000936861	0.000446784	0.003185161	0.000133224	0.000367905	0.004691113
0.014284467	0.019518362	0.024753122	0.032415662	0.028089679	0.017152944	0.040293171	0.106658694	0.067896375	0.020428569	0.051680165	0.003260136	0.168533534	0.002884423	0.081323252	0.286375765	0.120470390	0.076526552	0.226128450	0.086436852	0.062427523	0.050134785	0.072160250	0.081925207	0.168661304	0.029144111	0.589421730	0.309084409	0.851221065	0.000000000	0.734999288	0.063873410	0.024177427	0.331331282	0.009531993	0.009786553	0.013285653	0.008572411	0.004566729	0.001961046	0.002052291	0.005355874	0.001808292	0.007994895	0.001380405	0.000827631	0.003574465	0.000179307	0.000807440	0.005289890
0.024568905	0.005445117	0.019209309	0.014011315	0.011946235	0.016555159	0.039491142	0.121453314	0.087101948	0.036685540	0.038156775	0.004246870	0.056940566	0.009355646	0.172267930	0.470153991	0.064658098	0.016347572	0.105005125	0.018458915	0.010361009	0.009891888	0.013834666	0.009566692	0.056009672	0.039484743	0.304649738	0.092078224	0.446927389	0.734999288	0.000000000	0.562302640	0.213468710	0.510643714	0.006723231	0.002985994	0.010043972	0.006292107	0.002156425	0.002136080	0.001268524	0.003169808	0.000678503	0.005622148	0.000934126	0.000476749	0.002156897	0.000064068	0.000765474	0.002663690
0.133876681	0.008298860	0.066885088	0.006322874	0.004449342	0.005323939	0.013267016	0.039660482	0.030405512	0.118555024	0.014199981	0.003595711	0.017596742	0.015360803	0.097853557	0.204469457	0.019486217	0.001281894	0.031529448	0.004199822	0.001942284	0.001703935	0.004845576	0.007632588	0.287112487	0.211175528	0.095973484	0.008660587	0.013567826	0.063873410	0.562302640	0.000000000	0.769329217	0.864470961	0.027248661	0.003513901	0.016654388	0.003048669	0.001393655	0.001449925	0.000791583	0.002366198	0.000892863	0.022015199	0.000621239	0.001236660	0.001234797	0.000221322	0.002056055	0.008257049
0.401153812	0.024362207	0.253097899	0.005184690	0.001663042	0.001122354	0.003324977	0.006353160	0.008489709	0.408393069	0.004426477	0.038142897	0.005389018	0.002113750	0.020022045	0.077922654	0.005339182	0.002071664	0.007591322	0.001460529	0.002467544	0.001601740	0.001916284	0.002445323	0.494390708	0.768036890	0.024443897	0.003552162	0.011895551	0.024177427	0.213468710	0.769329217	0.000000000	0.199171401	0.007797783	0.004929168	0.005325458	0.003163998	0.000996339	0.000808568	0.000449228	0.001194518	0.000522966	0.006415207	0.000517571	0.000305645	0.001025551	0.000283939	0.001011932	0.003407106
0.142178109	0.029300367	0.104665180	0.021543996	0.017116775	0.017157975	0.042119876	0.104557655	0.081057652	0.142340987	0.036771460	0.008223448	0.041436968	0.002345421	0.110489538	0.200573016	0.033051460	0.004419713	0.074761606	0.009270582	0.007777462	0.007345845	0.033705425	0.057558895	0.502512372	0.189974721	0.597892251	0.065256608	0.099378513	0.331331282	0.510643714	0.864470961	0.199171401	0.000000000	0.052973617	0.013720792	0.043894287	0.012463615	0.008398227	0.003654025	0.003500522	0.009539787	0.003425979	0.042700766	0.002503850	0.003643351	0.005893351	0.000430076	0.001974914	0.009494709
0.035200529	0.115592597	0.030979077	0.028465140	0.004138706	0.001177110	0.001705372	0.002820380	0.000700293	0.027604689	0.002633719	0.002183600	0.005980047	0.000175073	0.001119232	0.005748682	0.007453053	0.019756868	0.004248543	0.001969729	0.016570798	0.040698123	0.048619417	0.028551417	0.053730433	0.013472497	0.020126592	0.009414599	0.005257365	0.009531993	0.006723231	0.027248661	0.007797783	0.052973617	0.000000000	0.519040766	0.473803469	0.026351912	0.005494800	0.001322266	0.001264369	0.002618543	0.003731785	0.580880461	0.001634747	0.035486040	0.006485517	0.002216984	0.000862093	0.011949571
0.124482774	0.456744313	0.143384416	0.097162904	0.018643040	0.002794096	0.005556101	0.005922010	0.002204873	0.105543233	0.009235736	0.014233889	0.019410847	0.000581659	0.003074138	0.033546228	0.028493661	0.066251016	0.016116669	0.009114530	0.086749888	0.200981119	0.314592232	0.063070879	0.112248697	0.017776637	0.019985394	0.023723284	0.017333521	0.009786553	0.002985994	0.003513901	0.004929168	0.013720792	0.519040766	0.000000000	0.391744834	0.142383269	0.017434595	0.002500665	0.003988447	0.005227883	0.001837139	0.030798216	0.004001429	0.002651560	0.017884739	0.000364322	0.001558297	0.047227482
0.031529913	0.105823162	0.253740682	0.245441605	0.088026746	0.207390417	0.158822828	0.288735881	0.064332550	0.141165820	0.091384342	0.029674889	0.122763691	0.004232330	0.031686359	0.036534487	0.070632384	0.094157717	0.068171426	0.026670882	0.076486289	0.069264925	0.049464448	0.051971625	0.047232072	0.011272319	0.025928911	0.018501307	0.009544215	0.013285653	0.010043972	0.016654388	0.005325458	0.043894287	0.473803469	0.391744834	0.000000000	0.407407447	0.140141593	0.476132985	0.142861261	0.374754542	0.237588693	0.627844288	0.102436649	0.185349157	0.143575313	0.020784286	0.025912793	0.109961330
0.025719338	0.070529570	0.245560582	0.244763321	0.093053819	0.181694874	0.146792700	0.252770777	0.051346149	0.115014022	0.082156609	0.024365723	0.124117083	0.003634253	0.029668951	0.035541717	0.077904608	0.096792761	0.076004432	0.031715590	0.086028908	0.058165696	0.046450026	0.041887145	0.032439446	0.008478504	0.013375223	0.015450017	0.007656043	0.008572411	0.006292107	0.003048669	0.003163998	0.012463615	0.026351912	0.142383269	0.407407447	0.000000000	0.429199861	0.438163408	0.339241890	0.331618775	0.112393364	0.133803236	0.217771216	0.051654491	0.171077324	0.008185935	0.030987984	0.185843493
0.005920999	0.018740132	0.112407140	0.108569500	0.045042059	0.051214640	0.052344594	0.095270765	0.013399728	0.043350483	0.035732427	0.008316871	0.064475939	0.001254641	0.012171542	0.014695861	0.021742433	0.023433035	0.030711886	0.009257812	0.021055541	0.010895361	0.029982300	0.048353529	0.036512622	0.003940353	0.017652457	0.015714607	0.004974973	0.004566729	0.002156425	0.001393655	0.000996339	0.008398227	0.005494800	0.017434595	0.140141593	0.429199861	0.000000000	0.025570080	0.351623363	0.061566274	0.030522539	0.093675007	0.262583686	0.032155106	0.391348944	0.007553198	0.041286395	0.156498030
0.001445753	0.002157347	0.182790872	0.161538683	0.055030149	0.325853294	0.249679358	0.407473989	0.132106513	0.101481993	0.098296161	0.038700454	0.043513746	0.004613358	0.011999920	0.010533599	0.014130686	0.010471667	0.019122324	0.001771161	0.003443208	0.001369213	0.001088518	0.002517890	0.002890939	0.001213606	0.002153057	0.000889542	0.000916381	0.001961046	0.002136080	0.001449925	0.000808568	0.003654025	0.001322266	0.002500665	0.476132985	0.438163408	0.025570080	0.000000000	0.481941115	1.000000000	0.427707758	0.145572679	0.117385949	0.120359413	0.119529823	0.014375276	0.054754395	0.120853630
0.001398155	0.002875883	0.123618714	0.112861371	0.040587543	0.239389898	0.202053437	0.311193413	0.077239141	0.050228530	0.079014313	0.017425842	0.041690524	0.001873835	0.007564072	0.008370275	0.010256452	0.009768297	0.016941670	0.001948397	0.003878062	0.001757711	0.002981721	0.004818308	0.004502243	0.001019293	0.002586869	0.001405650	0.000980686	0.002052291	0.001268524	0.000791583	0.000449228	0.003500522	0.001264369	0.003988447	0.142861261	0.339241890	0.351623363	0.481941115	0.000000000	0.664995080	0.400546915	0.068694739	0.545746514	0.061847636	0.380335386	0.016835623	0.069258949	0.200258678
0.002448576	0.004015118	0.232479172	0.212525191	0.081175027	0.385118059	0.316938197	0.499255300	0.196629736	0.126820794	0.149963530	0.054256115	0.072231837	0.005174734	0.016831490	0.018632979	0.023248936	0.019241136	0.030817238	0.003811196	0.006595177	0.003092991	0.002528461	0.004535337	0.006022936	0.001927945	0.005394434	0.001898592	0.002150550	0.005355874	0.003169808	0.002366198	0.001194518	0.009539787	0.002618543	0.005227883	0.374754542	0.331618775	0.061566274	1.000000000	0.664995080	0.000000000	0.804566357	0.163905484	0.277234372	0.182957351	0.293181647	0.045705052	0.181704961	0.258865989
0.000871148	0.001717407	0.068291166	0.054223889	0.016920685	0.125905536	0.087324894	0.206982482	0.074417825	0.037094917	0.042034225	0.017207279	0.018413264	0.001498990	0.003975622	0.004227154	0.005232163	0.005015616	0.007845879	0.001170232	0.002388191	0.001266528	0.000881068	0.001482188	0.002113831	0.000646712	0.002060030	0.000640385	0.000722451	0.001808292	0.000678503	0.000892863	0.000522966	0.003425979	0.003731785	0.001837139	0.237588693	0.112393364	0.030522539	0.427707758	0.400546915	0.804566357	0.000000000	0.355028809	0.475573276	0.503963025	0.204396429	0.036595970	0.146740077	0.129571748
0.018008550	0.055972624	0.106571371	0.087669284	0.022150517	0.068877768	0.039927488	0.100784347	0.025338447	0.111745268	0.022827962	0.012673811	0.036425552	0.001107873	0.009013255	0.009301690	0.016295296	0.022763459	0.017763033	0.006206083	0.016987428	0.016381289	0.009997385	0.014042699	0.021700688	0.007197574	0.016817231	0.006660567	0.004326871	0.007994895	0.005622148	0.022015199	0.006415207	0.042700766	0.580880461	0.030798216	0.627844288	0.133803236	0.093675007	0.145572679	0.068694739	0.163905484	0.355028809	0.000000000	0.069378396	0.511813377	0.081374993	0.068582394	0.019400058	0.058417242
0.001548520	0.004129343	0.072708120	0.063760779	0.023858225	0.090152541	0.077288422	0.140767012	0.023475154	0.023098289	0.042491600	0.006372114	0.029131441	0.001122731	0.005368045	0.005596928	0.008347810	0.008413445	0.011350357	0.001811471	0.004851057	0.002937946	0.004327031	0.007729304	0.006818242	0.001120159	0.003501510	0.002262077	0.000936861	0.001380405	0.000934126	0.000621239	0.000517571	0.002503850	0.001634747	0.004001429	0.102436649	0.217771216	0.262583686	0.117385949	0.545746514	0.277234372	0.475573276	0.069378396	0.000000000	0.559833925	0.610473428	0.598419589	0.341167883	0.080040981
0.001552190	0.005577193	0.019955720	0.016363809	0.004735240	0.022920004	0.013678531	0.046387832	0.013724147	0.013035073	0.008064131	0.004725931	0.006577828	0.000410118	0.001557868	0.001499541	0.002402553	0.003161711	0.002975153	0.000826263	0.002287619	0.001750188	0.001123853	0.001772118	0.002489080	0.000556761	0.001746809	0.000898796	0.000446784	0.000827631	0.000476749	0.001236660	0.000305645	0.003643351	0.035486040	0.002651560	0.185349157	0.051654491	0.032155106	0.120359413	0.061847636	0.182957351	0.503963025	0.511813377	0.559833925	0.000000000	0.116248796	0.781331778	0.177094110	0.017974330
0.006849578	0.016172757	0.100106576	0.092288166	0.033456564	0.040449142	0.045827238	0.079161337	0.012946153	0.037430871	0.039063384	0.007482458	0.063413851	0.001419948	0.011253503	0.012490180	0.020009951	0.023741185	0.024563867	0.006470260	0.020813238	0.014804150	0.012523909	0.034138686	0.024951321	0.004123676	0.012859273	0.011293329	0.003185161	0.003574465	0.002156897	0.001234797	0.001025551	0.005893351	0.006485517	0.017884739	0.143575313	0.171077324	0.391348944	0.119529823	0.380335386	0.293181647	0.204396429	0.081374993	0.610473428	0.116248796	0.000000000	0.143054436	0.481485721	0.099008117
0.000078782	0.000351923	0.002260390	0.001964707	0.000579634	0.002320220	0.001495287	0.006801915	0.001479803	0.001130745	0.000980328	0.000400894	0.000763127	0.000089527	0.000187164	0.000187479	0.000278916	0.000465322	0.000325232	0.000073436	0.000264702	0.000236158	0.000199724	0.000267616	0.000294566	0.000057498	0.000258227	0.000076211	0.000133224	0.000179307	0.000064068	0.000221322	0.000283939	0.000430076	0.002216984	0.000364322	0.020784286	0.008185935	0.007553198	0.014375276	0.016835623	0.045705052	0.036595970	0.068582394	0.598419589	0.781331778	0.143054436	0.000000000	0.795308363	0.099224854
0.000450639	0.000729069	0.013629427	0.011821798	0.004350330	0.005600096	0.005684033	0.012565988	0.001918008	0.005098016	0.005172303	0.000895927	0.007870734	0.000213338	0.001868513	0.001265707	0.001676526	0.001920616	0.002833481	0.000680184	0.002237659	0.000695902	0.000554989	0.001059047	0.001045464	0.000484862	0.001090683	0.000463715	0.000367905	0.000807440	0.000765474	0.002056055	0.001011932	0.001974914	0.000862093	0.001558297	0.025912793	0.030987984	0.041286395	0.054754395	0.069258949	0.181704961	0.146740077	0.019400058	0.341167883	0.177094110	0.481485721	0.795308363	0.000000000	0.465854595
0.006692289	0.024760731	0.045633492	0.045315939	0.012029833	0.014599748	0.014829124	0.032084028	0.004075362	0.016372637	0.010194090	0.002449401	0.019011293	0.000427690	0.004144582	0.007485694	0.011211169	0.020309324	0.010002206	0.003848688	0.016377813	0.018084525	0.018804586	0.022163645	0.025088600	0.004753436	0.014839046	0.010131921	0.004691113	0.005289890	0.002663690	0.008257049	0.003407106	0.009494709	0.011949571	0.047227482	0.109961330	0.185843493	0.156498030	0.120853630	0.200258678	0.258865989	0.129571748	0.058417242	0.080040981	0.017974330	0.099008117	0.099224854	0.465854595	0.000000000
0.009723044	0.026676126	0.083583833	0.092287536	0.018701705	0.015428421	0.015904849	0.035374645	0.004869943	0.028806507	0.013635555	0.003887797	0.030082629	0.000530683	0.006550156	0.009308298	0.028070631	0.045306158	0.020033634	0.009310259	0.036901537	0.030236958	0.006547176	0.009999760	0.007045951	0.002446432	0.005241094	0.004532575	0.002457303	0.002434014	0.001253779	0.001360892	0.001132584	0.003697234	0.020134058	0.042901342	0.167961398	0.197976289	0.227777097	0.146765099	0.248748954	0.291516098	0.143735358	0.091790957	0.122274774	0.030952571	0.131720549	0.004624886	0.494121910	0.377507979
0.019737304	0.059070784	0.097612249	0.111669529	0.018740422	0.010722491	0.012470986	0.024583418	0.003101637	0.030070631	0.013287483	0.003335666	0.027804397	0.000581638	0.005679706	0.013973784	0.041257467	0.091666110	0.021357231	0.011340277	0.060880212	0.065255205	0.013224792	0.011300759	0.007612628	0.002894269	0.004091186	0.005898231	0.003209753	0.002726595	0.001051541	0.000765521	0.001194777	0.003409285	0.033234738	0.089864444	0.210077992	0.224819456	0.137818533	0.058781080	0.047559168	0.054837303	0.008585808	0.115222677	0.047426244	0.024732395	0.059276282	0.002467003	0.004269255	0.537268429
0.007628917	0.021413334	0.067392945	0.071467511	0.019865525	0.018365757	0.019989935	0.039858489	0.006372729	0.024721516	0.017091064	0.003877765	0.032725441	0.000642299	0.007100014	0.008179246	0.016156594	0.024083080	0.016508459	0.005750886	0.022999854	0.023605117	0.009478598	0.028065469	0.020574563	0.003280346	0.015372385	0.010527328	0.003875849	0.003333862	0.001311392	0.001516748	0.001011938	0.006360335	0.014328748	0.035856518	0.134662530	0.143851802	0.457752555	0.123706806	0.271870999	0.307252132	0.217353583	0.074615589	0.175701043	0.047007180	0.654779994	0.014842588	0.413506111	0.177266968
0.003746988	0.011329281	0.033497693	0.037153042	0.006921839	0.003024317	0.003304713	0.007354690	0.001150780	0.012235893	0.003858631	0.001679511	0.012868627	0.000158608	0.002829770	0.003599946	0.009965414	0.015408950	0.008613326	0.004116147	0.014389617	0.012805934	0.003538835	0.009641216	0.007392501	0.001184209	0.006261891	0.004338511	0.001911161	0.001468956	0.000533634	0.000391331	0.000435114	0.002361921	0.009045860	0.022035294	0.083731452	0.072820459	0.477393493	0.030548638	0.040709648	0.047982170	0.011594679	0.046652631	0.025736556	0.008135199	0.151939952	0.001465455	0.030391183	0.105890296
0.021572706	0.084840693	0.092315909	0.108166655	0.019666170	0.003683431	0.005936867	0.009087159	0.002038472	0.024809363	0.008542941	0.003330189	0.026799563	0.000388095	0.005000065	0.014733774	0.034590653	0.064710308	0.022619719	0.012119661	0.075082062	0.082670318	0.020937431	0.021489999	0.012918607	0.003976039	0.009756481	0.010492168	0.005293466	0.003885651	0.001132105	0.000865497	0.001513459	0.003918022	0.027902699	0.091811037	0.142186416	0.288010581	0.327324505	0.006725193	0.008253661	0.010991478	0.003387678	0.063160572	0.009177604	0.007302918	0.072290186	0.000773256	0.007424785	0.265007728
0.049896860	0.212452935	0.103554116	0.097892588	0.013677445	0.002110204	0.005138372	0.005702969	0.001459719	0.029678624	0.008274993	0.003320708	0.017877800	0.000404636	0.002892650	0.022389711	0.032221114	0.083422950	0.016222859	0.008206037	0.100199043	0.172085580	0.080219828	0.024173455	0.020263208	0.006035910	0.008179286	0.014536604	0.009863634	0.004701656	0.001327722	0.000991682	0.002732348	0.003434348	0.024002384	0.264652382	0.059074262	0.278606005	0.095770401	0.001674058	0.006420017	0.003749491	0.001309096	0.005167143	0.009331809	0.000842678	0.058920574	0.000305361	0.001828219	0.269419676
0.059860165	0.346843139	0.065504187	0.054065038	0.028518553	0.001655822	0.004329420	0.004156158	0.001069586	0.017310314	0.007229134	0.002113389	0.016572435	0.000287874	0.001525808	0.033079960	0.006343180	0.016780661	0.009379767	0.002796950	0.033619797	0.106908780	0.369069299	0.173873146	0.218523225	0.014077237	0.026056494	0.042803388	0.018576595	0.011438034	0.002183341	0.002478580	0.002201014	0.017701830	0.018552580	0.328719744	0.036450463	0.170045027	0.153648158	0.002320673	0.008525467	0.005254275	0.001599898	0.004569135	0.012152679	0.000905221	0.065690443	0.000426672	0.001871973	0.211146772
0.043780763	0.069348725	0.056677158	0.051624404	0.040828661	0.002199451	0.008977254	0.005599740	0.001449567	0.022576538	0.016660411	0.002367901	0.040713497	0.000627777	0.003297201	0.035672885	0.009124049	0.013007718	0.025693808	0.007066952	0.022168990	0.024553383	0.196929341	0.447168290	0.369513095	0.079039973	0.159580078	0.229656256	0.041607916	0.025859703	0.003099198	0.008387732	0.005029567	0.059413455	0.004617256	0.027725062	0.029973830	0.216077731	0.378095484	0.003739555	0.047091885	0.009319775	0.004950345	0.006902080	0.082265871	0.004149636	0.259304562	0.001294158	0.006135643	0.034978149
0.067585818	0.129552523	0.056035495	0.039238327	0.033513994	0.003590399	0.009113777	0.009138394	0.002798159	0.037353679	0.013871184	0.003329902	0.032723838	0.000606473	0.003802684	0.050087568	0.007015661	0.008055479	0.020088605	0.005323413	0.012617417	0.022017824	0.238524385	0.371653114	0.440487034	0.165555097	0.354007343	0.217682196	0.151660778	0.212560240	0.038260478	0.152786904	0.120657759	0.364563086	0.340628861	0.353725695	0.258920030	0.140633416	0.100404808	0.007256793	0.016830940	0.020980174	0.011659619	0.252281433	0.024590857	0.041141788	0.047939186	0.002901070	0.005336584	0.098897106
0.011213318	0.010546668	0.007861628	0.006353985	0.001714172	0.000584362	0.000936520	0.001466975	0.000381495	0.006879338	0.001247818	0.000441195	0.002576205	0.000064071	0.000479066	0.005100496	0.001313176	0.002817177	0.001518143	0.000476460	0.002500561	0.003362216	0.008169879	0.030342473	0.118020411	0.100885253	0.071661235	0.020685775	0.015853016	0.030948132	0.028695486	0.111310019	0.065278879	0.159596223	0.725311251	0.146357507	0.394125046	0.009297835	0.001954646	0.000969055	0.000735422	0.002326585	0.009259315	0.461597817	0.001375977	0.074563576	0.002288876	0.004948481	0.000789945	0.008588444
0.024584340	0.019823340	0.028150669	0.014576601	0.013845722	0.002084545	0.004958230	0.007278947	0.002795823	0.027547996	0.007211752	0.001803414	0.022119890	0.000413634	0.003487804	0.028772044	0.006080780	0.005120075	0.017761767	0.004733532	0.007398559	0.008642893	0.033845746	0.202716704	0.327552863	0.101333798	0.400578665	0.188456211	0.188284869	0.271450010	0.051432732	0.168761370	0.095814003	0.424259455	0.013073311	0.019938191	0.028861727	0.062550742	0.225625246	0.008484040	0.030150969	0.041259414	0.032059850	0.019266073	0.046490566	0.005810595	0.181477134	0.001590131	0.027253544	0.092048420
0.010942908	0.024781038	0.020265191	0.020632311	0.016578172	0.001003828	0.003339948	0.002521322	0.000597889	0.009718009	0.006536521	0.000895201	0.017702709	0.000218469	0.001354056	0.015664833	0.004487452	0.006924470	0.012531139	0.003343751	0.011978011	0.015346800	0.062843291	0.272440393	0.208860645	0.045260886	0.176865303	0.172465668	0.041668678	0.024495351	0.001812626	0.005695408	0.004897540	0.043207121	0.015966012	0.039089136	0.040569148	0.112880708	0.244693525	0.003328127	0.013550473	0.006711327	0.003039900	0.020043556	0.021899774	0.002714573	0.142848363	0.000567313	0.004306310	0.398102326
0.007533650	0.014632420	0.015122361	0.014032896	0.005692389	0.001246758	0.002212806	0.002745156	0.000738002	0.007653470	0.002962459	0.000744532	0.009074402	0.000188593	0.001482191	0.012970996	0.003711005	0.005260373	0.007203251	0.002131371	0.007110683	0.009486720	0.015618172	0.079715173	0.149734032	0.027413811	0.215611355	0.092023415	0.101068029	0.073619129	0.004511321	0.017559119	0.018953417	0.094522985	0.014723312	0.029046479	0.037376683	0.067446166	0.226941986	0.005836067	0.012909372	0.029227739	0.014349965	0.024413135	0.009778484	0.004561225	0.089403008	0.001452722	0.006595214	0.455945033
0.010942293	0.009521818	0.015428913	0.011893087	0.004356998	0.002641510	0.003610597	0.007175467	0.002133359	0.012648949	0.002886576	0.000802754	0.007860148	0.000172351	0.001708833	0.012208249	0.003327758	0.003718750	0.006937248	0.001815246	0.004622411	0.005338851	0.013091555	0.044549491	0.157265254	0.029684907	0.234868952	0.048385591	0.109733254	0.285964025	0.046027604	0.123826214	0.038701561	0.356442946	0.008221521	0.016076096	0.027499927	0.045262903	0.119210160	0.017061744	0.043424617	0.103745915	0.078430546	0.014260960	0.031089701	0.004732325	0.067079224	0.001544793	0.049416738	0.354200468
0.007716897	0.001687326	0.007415611	0.005229385	0.001427339	0.002127773	0.002339535	0.004631406	0.000911007	0.008024149	0.001612726	0.000418703	0.002546895	0.000129041	0.001267975	0.004374691	0.000860980	0.000952115	0.001247868	0.000305355	0.001076236	0.001084082	0.001739105	0.003180623	0.021378821	0.014701483	0.036493254	0.002044442	0.004707056	0.037923216	0.041166625	0.145706195	0.051088532	0.189691429	0.006159395	0.003474441	0.014674882	0.018675889	0.020679435	0.030884303	0.049521215	0.116035900	0.081645753	0.007686897	0.034774115	0.005707084	0.051193275	0.036862554	0.239078476	0.495767813
0.083172378	0.004567083	0.034829543	0.002041388	0.001126829	0.000716131	0.001269479	0.003214768	0.001874099	0.069152843	0.001092600	0.000790886	0.002608346	0.000156055	0.003770780	0.018091647	0.001364468	0.000689079	0.003070924	0.000545200	0.000830956	0.000887099	0.005260198	0.016624148	0.206928039	0.130221559	0.296112163	0.013119198	0.048018314	0.283063875	0.247940711	0.586425142	0.331684702	0.711456502	0.053250377	0.010476368	0.033672424	0.003872310	0.002478645	0.002621508	0.004121085	0.011685930	0.008906898	0.038562041	0.004933808	0.003543384	0.008382558	0.002509934	0.073318965	0.103087331
0.032504504	0.003419383	0.009015524	0.002369847	0.000637326	0.000405121	0.000616835	0.001650107	0.000685995	0.016193630	0.000585260	0.000256377	0.001453834	0.000470733	0.001193548	0.009806864	0.000730005	0.001095285	0.001349345	0.000308015	0.001124604	0.001223418	0.002132351	0.007907004	0.123287028	0.112914278	0.108022586	0.007513782	0.024807340	0.062874944	0.097701234	0.371270882	0.318732326	0.353606966	0.403204749	0.033856101	0.224774222	0.003736916	0.000983458	0.000954310	0.000790119	0.002297831	0.003284764	0.325424216	0.000903973	0.029664157	0.001350808	0.003449653	0.003064457	0.007640346
0.102582914	0.023164745	0.068303184	0.014740908	0.009662163	0.004771715	0.007629268	0.017668839	0.007857545	0.112278494	0.006950897	0.002674564	0.017228058	0.000752493	0.009647109	0.042670385	0.007166214	0.004187730	0.018213762	0.003869627	0.005598134	0.007280342	0.054031965	0.112398681	0.436392660	0.166495924	0.559201940	0.087629229	0.233966846	0.587906932	0.358436440	0.657194116	0.318218523	0.919917917	0.054506578	0.032930170	0.061884719	0.029002095	0.024627604	0.022572712	0.044347804	0.103074916	0.079035127	0.057082969	0.039874361	0.012188228	0.053252670	0.003834690	0.173029948	0.174797777
[truncated: 18 more columns]
