# Supplementary material for: A biophysical model of dynamic balancing of excitation and inhibition in fast oscillatory large-scale networks
Source: PLoS Comput Biol. 2018 Feb 23;14(2):e1006007. doi: 10.1371/journal.pcbi.1006007 (PMC5841816; doi:10.1371/journal.pcbi.1006007)
Supplement: S3 Data — Values for matrix shown in Fig 1D. (TXT) [file pcbi.1006007.s005.txt]

0.000000000	0.022861214	0.038196158	0.045747739	0.057243645	0.064317312	0.079588864	0.068863291	0.062854421	0.031677635	0.066945847	0.056747405	0.072065669	0.071889797	0.081436983	0.048126801	0.059513471	0.047749512	0.068645486	0.059883698	0.048172591	0.036691645	0.032726803	0.042400065	0.043766591	0.037133766	0.070098545	0.057735988	0.071792749	0.082992826	0.073559798	0.076425024	0.066995926	0.093607796	0.014145811	0.026530872	0.041597089	0.051477500	0.065414585	0.065729018	0.082400055	0.069787686	0.064293357	0.035718591	0.073734982	0.063664403	0.081854716	0.078878059	0.085886203	0.058597569
0.022861214	0.000000000	0.033817436	0.035326530	0.054596764	0.064641364	0.082870779	0.072821496	0.071792875	0.042086814	0.081180243	0.074635216	0.086621070	0.092808246	0.102712086	0.067158586	0.074369279	0.061582143	0.082100552	0.067805728	0.049678681	0.036061985	0.037322362	0.049926188	0.054392227	0.054140585	0.085793295	0.073297188	0.089075698	0.101803174	0.094574712	0.097718300	0.086654614	0.112513060	0.028171656	0.018901710	0.039027549	0.044317204	0.066891703	0.066017541	0.087157944	0.074227438	0.074037326	0.046910410	0.089427349	0.081921406	0.097983084	0.100113417	0.107347766	0.077394021
0.038196158	0.033817436	0.000000000	0.016266969	0.032068207	0.031250776	0.051033252	0.040340725	0.043492510	0.023943126	0.062504350	0.061832020	0.072794516	0.087499869	0.102074905	0.070200410	0.071112858	0.057327547	0.071550906	0.053657316	0.045556448	0.046363217	0.054605473	0.073073056	0.080970633	0.074927536	0.104993170	0.085431973	0.101818528	0.112762655	0.103544510	0.108704736	0.102295195	0.129073090	0.042801213	0.040796004	0.022626420	0.037020940	0.055586530	0.036002638	0.061405259	0.045253643	0.049899198	0.032820047	0.075975214	0.072283159	0.089082141	0.096583206	0.108252203	0.081973338
0.045747739	0.035326530	0.016266969	0.000000000	0.025635505	0.039508133	0.054603458	0.048613061	0.053344654	0.037098058	0.069222191	0.070749148	0.077058118	0.096141191	0.109906091	0.075706853	0.073602780	0.060057296	0.073951989	0.053171895	0.040047922	0.041661356	0.053008924	0.073050997	0.084828282	0.081459439	0.108944165	0.087849924	0.105577929	0.117747277	0.110987167	0.117518681	0.110098738	0.136482704	0.052978085	0.047487651	0.036358808	0.047062121	0.069428684	0.047474792	0.074816623	0.058123757	0.064716627	0.048565080	0.091800919	0.087609216	0.105043252	0.110839588	0.122111691	0.096040941
0.057243645	0.054596764	0.032068207	0.025635505	0.000000000	0.039090630	0.039023118	0.041330279	0.043602767	0.040194800	0.053042312	0.060017934	0.059140589	0.086244009	0.100689002	0.069454507	0.060535926	0.048857726	0.056209185	0.033494967	0.029677479	0.043367573	0.056500086	0.077818081	0.094049440	0.088732704	0.109930903	0.083760880	0.101509284	0.112698785	0.107597203	0.117089053	0.112425213	0.137749844	0.067111258	0.068110841	0.053868617	0.068211461	0.085123855	0.053811387	0.079800840	0.060802408	0.066349890	0.056721948	0.094794457	0.089906449	0.110097831	0.111335958	0.123867407	0.103868228
0.064317312	0.064641364	0.031250776	0.039508133	0.039090630	0.000000000	0.028284455	0.014047754	0.027495077	0.036259724	0.057740886	0.062993605	0.072462516	0.091458776	0.108809562	0.084411804	0.081470257	0.069588412	0.075457155	0.059160974	0.063287555	0.071749700	0.080898556	0.099759523	0.107646136	0.098512601	0.126765611	0.104743948	0.119853244	0.128504200	0.117636738	0.123352413	0.120759698	0.146978747	0.066848810	0.068271666	0.037230739	0.050800490	0.057316020	0.017644146	0.042294726	0.024094114	0.036166673	0.041202953	0.070153940	0.071493474	0.086116203	0.098709260	0.113282285	0.092389146
0.079588864	0.082870779	0.051033252	0.054603458	0.039023118	0.028284455	0.000000000	0.018613317	0.025478361	0.049805684	0.046165409	0.058763882	0.059398097	0.086719248	0.104339109	0.084414370	0.075090401	0.066325062	0.063817387	0.049449080	0.062843902	0.077804594	0.088126609	0.107677354	0.119804387	0.109906769	0.131740586	0.105648058	0.120349556	0.127908963	0.119153598	0.127817718	0.127740810	0.152447546	0.085284603	0.090168471	0.063090756	0.078072489	0.083207676	0.043352919	0.060197227	0.043175223	0.050621707	0.060077480	0.082055280	0.082138483	0.099409891	0.105727623	0.121140035	0.107081754
0.068863291	0.072821496	0.040340725	0.048613061	0.041330279	0.014047754	0.018613317	0.000000000	0.016974511	0.037989920	0.047832560	0.055321140	0.063448062	0.083770376	0.101674779	0.080793444	0.076222952	0.065802134	0.068035193	0.054290008	0.064014869	0.075009798	0.083724556	0.102274688	0.110887407	0.100379131	0.126056456	0.102778893	0.117031450	0.124565781	0.113661776	0.120225151	0.119446410	0.144916597	0.072170202	0.077010525	0.047426955	0.062282122	0.065155769	0.026567605	0.043931455	0.025681328	0.033902999	0.044311448	0.067115536	0.068220773	0.084092497	0.094135424	0.109443752	0.092572294
0.062854421	0.071792875	0.043492510	0.053344654	0.043602767	0.027495077	0.025478361	0.016974511	0.000000000	0.031569297	0.032545325	0.038989385	0.049179162	0.067154696	0.085199803	0.066905766	0.063009591	0.053783272	0.054933995	0.045611621	0.059223728	0.070252457	0.076966261	0.093953382	0.102176308	0.090229187	0.113530107	0.090274820	0.103278936	0.109766849	0.098526288	0.105511809	0.106066647	0.130791939	0.066801371	0.076039398	0.051000241	0.067530746	0.068479202	0.037102054	0.049523650	0.032455692	0.031022671	0.039356506	0.058852021	0.057266632	0.076016568	0.080715889	0.096014515	0.082406485
0.031677635	0.042086814	0.023943126	0.037098058	0.040194800	0.036259724	0.049805684	0.037989920	0.031569297	0.000000000	0.044726598	0.040015539	0.056019688	0.064961611	0.080143260	0.052128765	0.055804235	0.043073125	0.056682749	0.045361847	0.045574170	0.047696075	0.051661219	0.067436197	0.073205135	0.062818016	0.091240716	0.071705156	0.085980595	0.094927303	0.083704129	0.088840202	0.084974908	0.111428101	0.036071540	0.045929279	0.031169967	0.048092528	0.056262011	0.040450120	0.057969521	0.042193128	0.037961785	0.018523157	0.058274923	0.051858134	0.071888111	0.074361695	0.086571176	0.064378851
0.066945847	0.081180243	0.062504350	0.069222191	0.053042312	0.057740886	0.046165409	0.047832560	0.032545325	0.044726598	0.000000000	0.018080251	0.017720353	0.041889920	0.058982571	0.046720324	0.037754554	0.034938247	0.026550102	0.031374940	0.053622190	0.066631588	0.070597696	0.084473987	0.095770466	0.083192510	0.096149601	0.070231318	0.081114227	0.085841853	0.077512167	0.088141153	0.091398282	0.113188312	0.074319340	0.088499177	0.074141647	0.091461742	0.093843671	0.068495343	0.079189530	0.063787082	0.056548246	0.056686079	0.071037486	0.063481436	0.086251096	0.076274605	0.089803949	0.084917215
0.056747405	0.074635216	0.061832020	0.070749148	0.060017934	0.062993605	0.058763882	0.055321140	0.038989385	0.040015539	0.018080251	0.000000000	0.025036126	0.028932546	0.046519378	0.034027559	0.033753838	0.030713578	0.030915486	0.038895368	0.055329972	0.063233874	0.063598322	0.074287946	0.082050241	0.068103658	0.081988486	0.059230788	0.068536305	0.072707115	0.061973292	0.071256811	0.074562867	0.096765167	0.062866020	0.079793912	0.070233246	0.086846396	0.087839269	0.070479629	0.079167445	0.065409628	0.054383021	0.049134720	0.061620114	0.051065869	0.074897092	0.061038087	0.073550814	0.068773139
0.072065669	0.086621070	0.072794516	0.077058118	0.059140589	0.072462516	0.059398097	0.063448062	0.049179162	0.056019688	0.017720353	0.025036126	0.000000000	0.037899540	0.051557600	0.041042894	0.026287058	0.029658527	0.011998146	0.028916793	0.051946372	0.065339619	0.068226558	0.080273593	0.094232074	0.082810211	0.089013856	0.061280909	0.071450897	0.075943234	0.071255913	0.084368283	0.087994770	0.107728382	0.081287561	0.095971602	0.086635416	0.103856250	0.108499678	0.084196427	0.096417130	0.080618369	0.073355740	0.069584926	0.085166706	0.075607925	0.099062982	0.083523907	0.095124133	0.092857228
0.071889797	0.092808246	0.087499869	0.096141191	0.086244009	0.091458776	0.086719248	0.083770376	0.067154696	0.064961611	0.041889920	0.028932546	0.037899540	0.000000000	0.018604533	0.032776432	0.038745886	0.044345741	0.041887954	0.059742713	0.074435167	0.078964509	0.074621606	0.077850711	0.082403607	0.067674719	0.069967817	0.052814895	0.053906885	0.052394054	0.041219850	0.051787337	0.060445431	0.077046374	0.077000466	0.096664861	0.094014440	0.109340988	0.108135961	0.097477166	0.102503259	0.091315420	0.077519757	0.070905951	0.072838240	0.059596331	0.081372231	0.054602832	0.062579101	0.069838123
0.081436983	0.102712086	0.102074905	0.109906091	0.100689002	0.108809562	0.104339109	0.101674779	0.085199803	0.080143260	0.058982571	0.046519378	0.051557600	0.018604533	0.000000000	0.038060791	0.046245906	0.054692319	0.052986709	0.072583469	0.084792942	0.087095570	0.080386135	0.079027791	0.082274725	0.068716323	0.061653514	0.049686751	0.044508728	0.038613438	0.029869800	0.042082327	0.053314681	0.064540352	0.086556769	0.106567870	0.108549480	0.123096553	0.122441553	0.114637919	0.119679885	0.108894734	0.094701216	0.085742648	0.086675235	0.072564890	0.092648712	0.061070875	0.064500417	0.076347125
0.048126801	0.067158586	0.070200410	0.075706853	0.069454507	0.084411804	0.084414370	0.080793444	0.066905766	0.052128765	0.046720324	0.034027559	0.041042894	0.032776432	0.038060791	0.000000000	0.021867366	0.022976537	0.036466036	0.046042258	0.049853218	0.049294798	0.042812187	0.045910454	0.055498696	0.044090717	0.049586036	0.025498168	0.036467383	0.044595704	0.038664425	0.050787923	0.049573150	0.071603056	0.057040629	0.074463633	0.080055581	0.094492819	0.101235312	0.091488919	0.104124858	0.090005810	0.079557042	0.062111559	0.082226945	0.068024682	0.091175514	0.069986037	0.076175507	0.069231630
0.059513471	0.074369279	0.071112858	0.073602780	0.060535926	0.081470257	0.075090401	0.076222952	0.063009591	0.055804235	0.037754554	0.033753838	0.026287058	0.038745886	0.046245906	0.021867366	0.000000000	0.013990737	0.017437082	0.030504574	0.040966777	0.048487178	0.047644125	0.056480039	0.072612713	0.063618290	0.065895684	0.036300541	0.049103088	0.057036339	0.055916553	0.070213400	0.070282880	0.090176282	0.070619297	0.085253560	0.085682142	0.101603632	0.110333041	0.092126051	0.107397446	0.091154510	0.083441337	0.070093221	0.092613204	0.080196465	0.104243200	0.085286896	0.093612784	0.087850072
0.047749512	0.061582143	0.057327547	0.060057296	0.048857726	0.069588412	0.066325062	0.065802134	0.053783272	0.043073125	0.034938247	0.030713578	0.029658527	0.044345741	0.054692319	0.022976537	0.013990737	0.000000000	0.022440335	0.023658611	0.030514735	0.037875345	0.038843741	0.051609910	0.067549003	0.058674016	0.068535078	0.039933559	0.055381404	0.064958614	0.061335583	0.073597542	0.071558954	0.094174912	0.059328563	0.072782681	0.072326878	0.088197858	0.098294863	0.079969048	0.096879752	0.080169271	0.073641193	0.058388842	0.085799188	0.074122550	0.098065030	0.083428878	0.092712155	0.082032042
0.068645486	0.082100552	0.071550906	0.073951989	0.056209185	0.075457155	0.063817387	0.068035193	0.054933995	0.056682749	0.026550102	0.030915486	0.011998146	0.041887954	0.052986709	0.036466036	0.017437082	0.022440335	0.000000000	0.023441620	0.043965990	0.057157577	0.060006339	0.071997987	0.088213444	0.078396924	0.082782616	0.053501468	0.065245236	0.071436510	0.069158618	0.083189359	0.085109320	0.104860810	0.079268379	0.093080361	0.087114227	0.104013316	0.111438799	0.087756983	0.102538186	0.085869278	0.079471976	0.071777130	0.092069815	0.081596782	0.105512111	0.089215721	0.099712630	0.095400453
0.059883698	0.067805728	0.053657316	0.053171895	0.033494967	0.059160974	0.049449080	0.054290008	0.045611621	0.045361847	0.031374940	0.038895368	0.028916793	0.059742713	0.072583469	0.046042258	0.030504574	0.023658611	0.023441620	0.000000000	0.026118874	0.043651123	0.051694465	0.069211086	0.087287792	0.079539909	0.091268095	0.061770770	0.077606391	0.086894782	0.083853530	0.096262194	0.094752553	0.117456533	0.071482317	0.080875795	0.072495753	0.089060299	0.100632843	0.073175477	0.092907960	0.074488219	0.072494446	0.063130245	0.092616681	0.084025055	0.107366580	0.098164197	0.109759552	0.098094553
0.048172591	0.049678681	0.045556448	0.040047922	0.029677479	0.063287555	0.062843902	0.064014869	0.059223728	0.045574170	0.053622190	0.055329972	0.051946372	0.074435167	0.084792942	0.049853218	0.040966777	0.030514735	0.043965990	0.026118874	0.000000000	0.020337214	0.032506726	0.052879371	0.073492218	0.070240544	0.084879062	0.057777700	0.076350084	0.088922774	0.087460443	0.098473910	0.092435237	0.116117375	0.061536544	0.066146421	0.066110509	0.080172871	0.097960304	0.075592514	0.099291531	0.080863619	0.080735395	0.063293060	0.101329326	0.092110969	0.114578989	0.107247142	0.117015451	0.098989986
0.036691645	0.036061985	0.046363217	0.041661356	0.043367573	0.071749700	0.077804594	0.075009798	0.070252457	0.047696075	0.066631588	0.063233874	0.065339619	0.078964509	0.087095570	0.049294798	0.048487178	0.037875345	0.057157577	0.043651123	0.020337214	0.000000000	0.015002047	0.036180739	0.056415449	0.056308229	0.073683407	0.051570955	0.070265891	0.084279161	0.082821999	0.091760675	0.082605945	0.106534444	0.050352518	0.053232091	0.063393680	0.074833537	0.094626011	0.080642300	0.103803288	0.086861545	0.085512482	0.062290465	0.102365842	0.092092625	0.113381537	0.105837166	0.113494634	0.092087464
0.032726803	0.037322362	0.054605473	0.053008924	0.056500086	0.080898556	0.088126609	0.083724556	0.076966261	0.051661219	0.070597696	0.063598322	0.068226558	0.074621606	0.080386135	0.042812187	0.047644125	0.038843741	0.060006339	0.051694465	0.032506726	0.015002047	0.000000000	0.021644848	0.042201974	0.043051320	0.059621577	0.040776855	0.058676115	0.073060189	0.071819405	0.079828219	0.069370802	0.092840006	0.045841996	0.051705225	0.067914826	0.078496925	0.096443740	0.087981130	0.108744267	0.093022577	0.089119014	0.063737172	0.101037604	0.089288630	0.110246976	0.099679589	0.105467070	0.084664881
0.042400065	0.049926188	0.073073056	0.073050997	0.077818081	0.099759523	0.107677354	0.102274688	0.093953382	0.067436197	0.084473987	0.074287946	0.080273593	0.077850711	0.079027791	0.045910454	0.056480039	0.051609910	0.071997987	0.069211086	0.052879371	0.036180739	0.021644848	0.000000000	0.026216180	0.032548480	0.042178257	0.033566689	0.047465028	0.062189972	0.063104024	0.069332901	0.056244769	0.077059099	0.052121996	0.059758577	0.082582225	0.091281177	0.107248781	0.105110752	0.123298938	0.109148863	0.102882880	0.076183598	0.108636548	0.095363491	0.115065768	0.100238151	0.102652199	0.083746807
0.043766591	0.054392227	0.080970633	0.084828282	0.094049440	0.107646136	0.119804387	0.110887407	0.102176308	0.073205135	0.095770466	0.082050241	0.094232074	0.082403607	0.082274725	0.055498696	0.072612713	0.067549003	0.088213444	0.087287792	0.073492218	0.056415449	0.042201974	0.026216180	0.000000000	0.017296520	0.038479220	0.046283286	0.052771160	0.064134483	0.060177061	0.059729283	0.043589797	0.064390515	0.046571984	0.055845779	0.083532201	0.089254731	0.101204647	0.109079122	0.122909419	0.112001798	0.103508612	0.075761806	0.102231316	0.088865364	0.104847832	0.090539789	0.089797641	0.068887142
0.037133766	0.054140585	0.074927536	0.081459439	0.088732704	0.098512601	0.109906769	0.100379131	0.090229187	0.062818016	0.083192510	0.068103658	0.082810211	0.067674719	0.068716323	0.044090717	0.063618290	0.058674016	0.078396924	0.079539909	0.070240544	0.056308229	0.043051320	0.032548480	0.017296520	0.000000000	0.037737565	0.041629000	0.047441620	0.057014317	0.048539017	0.047681651	0.033635921	0.058646912	0.038895080	0.053973180	0.076358153	0.083967381	0.092160742	0.099555228	0.111015448	0.100669824	0.090387992	0.064189063	0.086764097	0.072803713	0.089512983	0.073706310	0.073792181	0.054167900
0.070098545	0.085793295	0.104993170	0.108944165	0.109930903	0.126765611	0.131740586	0.126056456	0.113530107	0.091240716	0.096149601	0.081988486	0.089013856	0.069967817	0.061653514	0.049586036	0.065895684	0.068535078	0.082782616	0.091268095	0.084879062	0.073683407	0.059621577	0.042178257	0.038479220	0.037737565	0.000000000	0.030996996	0.022445805	0.030281671	0.035368089	0.039129599	0.027621522	0.037732907	0.075289287	0.089821515	0.110791943	0.120176790	0.128332518	0.130860525	0.142568032	0.130871506	0.119534633	0.096371845	0.113846919	0.098398725	0.116256878	0.090466262	0.087196798	0.081552208
0.057735988	0.073297188	0.085431973	0.087849924	0.083760880	0.104743948	0.105648058	0.102778893	0.090274820	0.071705156	0.070231318	0.059230788	0.061280909	0.052814895	0.049686751	0.025498168	0.036300541	0.039933559	0.053501468	0.061770770	0.057777700	0.051570955	0.040776855	0.033566689	0.046283286	0.041629000	0.030996996	0.000000000	0.019077245	0.033336575	0.037958918	0.050545382	0.044642337	0.062238389	0.067353681	0.082085931	0.096106232	0.108574637	0.118770514	0.111962460	0.126635752	0.112293489	0.102791409	0.081703076	0.104469435	0.089638081	0.111406939	0.088052285	0.090383912	0.083114023
0.071792749	0.089075698	0.101818528	0.105577929	0.101509284	0.119853244	0.120349556	0.117031450	0.103278936	0.085980595	0.081114227	0.068536305	0.071450897	0.053906885	0.044508728	0.036467383	0.049103088	0.055381404	0.065245236	0.077606391	0.076350084	0.070265891	0.058676115	0.047465028	0.052771160	0.047441620	0.022445805	0.019077245	0.000000000	0.015544483	0.026388442	0.039179861	0.036118155	0.046949907	0.079195737	0.095491528	0.110392998	0.122409256	0.129823623	0.126064981	0.137927148	0.124989145	0.113555449	0.093732702	0.109930879	0.094421259	0.114707278	0.086733786	0.086109680	0.084995446
0.082992826	0.101803174	0.112762655	0.117747277	0.112698785	0.128504200	0.127908963	0.124565781	0.109766849	0.094927303	0.085841853	0.072707115	0.075943234	0.052394054	0.038613438	0.044595704	0.057036339	0.064958614	0.071436510	0.086894782	0.088922774	0.084279161	0.073060189	0.062189972	0.064134483	0.057014317	0.030281671	0.033336575	0.015544483	0.000000000	0.020226074	0.033160897	0.036219095	0.040061969	0.089076907	0.106777497	0.120111278	0.132356095	0.137060297	0.134231885	0.143595353	0.131714496	0.118866355	0.101341953	0.111609587	0.096015522	0.115183608	0.083904905	0.081687474	0.086793034
0.073559798	0.094574712	0.103544510	0.110987167	0.107597203	0.117636738	0.119153598	0.113661776	0.098526288	0.083704129	0.077512167	0.061973292	0.071255913	0.041219850	0.029869800	0.038664425	0.055916553	0.061335583	0.069158618	0.083853530	0.087460443	0.082821999	0.071819405	0.063104024	0.060177061	0.048539017	0.035368089	0.037958918	0.026388442	0.020226074	0.000000000	0.016924765	0.025179851	0.036895814	0.077352485	0.096769637	0.107948518	0.119902713	0.121438198	0.121491153	0.128054232	0.117831211	0.103650275	0.087316948	0.093067516	0.077452017	0.095632844	0.063996869	0.061768281	0.067941115
0.076425024	0.097718300	0.108704736	0.117518681	0.117089053	0.123352413	0.127817718	0.120225151	0.105511809	0.088840202	0.088141153	0.071256811	0.084368283	0.051787337	0.042082327	0.050787923	0.070213400	0.073597542	0.083189359	0.096262194	0.098473910	0.091760675	0.079828219	0.069332901	0.059729283	0.047681651	0.039129599	0.050545382	0.039179861	0.033160897	0.016924765	0.000000000	0.017322603	0.027106385	0.077314982	0.096806755	0.109788953	0.120024918	0.119272942	0.124971344	0.129089304	0.120941416	0.105808026	0.089102969	0.090578096	0.075208940	0.090096091	0.058224972	0.052171205	0.059781754
0.066995926	0.086654614	0.102295195	0.110098738	0.112425213	0.120759698	0.127740810	0.119446410	0.106066647	0.084974908	0.091398282	0.074562867	0.087994770	0.060445431	0.053314681	0.049573150	0.070282880	0.071558954	0.085109320	0.094752553	0.092435237	0.082605945	0.069370802	0.056244769	0.043589797	0.033635921	0.027621522	0.044642337	0.036118155	0.036219095	0.025179851	0.017322603	0.000000000	0.027006832	0.067903936	0.085754718	0.103362567	0.112300378	0.114558306	0.122100342	0.128715656	0.119907727	0.106134433	0.085463461	0.093770907	0.078398617	0.093525057	0.066268567	0.060884022	0.058634700
0.093607796	0.112513060	0.129073090	0.136482704	0.137749844	0.146978747	0.152447546	0.144916597	0.130791939	0.111428101	0.113188312	0.096765167	0.107728382	0.077046374	0.064540352	0.071603056	0.090176282	0.094174912	0.104860810	0.117456533	0.116117375	0.106534444	0.092840006	0.077059099	0.064390515	0.058646912	0.037732907	0.062238389	0.046949907	0.040061969	0.036895814	0.027106385	0.027006832	0.000000000	0.094296921	0.111449250	0.130078272	0.138551116	0.139583242	0.148384614	0.153498270	0.145470287	0.130868831	0.111731790	0.115068735	0.099989557	0.112639977	0.081900301	0.072436928	0.079061719
0.014145811	0.028171656	0.042801213	0.052978085	0.067111258	0.066848810	0.085284603	0.072170202	0.066801371	0.036071540	0.074319340	0.062866020	0.081287561	0.077000466	0.086556769	0.057040629	0.070619297	0.059328563	0.079268379	0.071482317	0.061536544	0.050352518	0.045841996	0.052121996	0.046571984	0.038895080	0.075289287	0.067353681	0.079195737	0.089076907	0.077352485	0.077314982	0.067903936	0.094296921	0.000000000	0.021165763	0.038372087	0.045277200	0.055946576	0.064644943	0.077786225	0.068012988	0.061491737	0.032534672	0.067083552	0.058003539	0.073189379	0.073915228	0.080259094	0.049433621
0.026530872	0.018901710	0.040796004	0.047487651	0.068110841	0.068271666	0.090168471	0.077010525	0.076039398	0.045929279	0.088499177	0.079793912	0.095971602	0.096664861	0.106567870	0.074463633	0.085253560	0.072782681	0.093080361	0.080875795	0.066146421	0.053232091	0.051705225	0.059758577	0.055845779	0.053973180	0.089821515	0.082085931	0.095491528	0.106777497	0.096769637	0.096806755	0.085754718	0.111449250	0.021165763	0.000000000	0.034702753	0.034983188	0.054384100	0.064932359	0.081374639	0.072056566	0.070402359	0.042980125	0.081184142	0.074878269	0.087293761	0.093382419	0.099716234	0.066712071
0.041597089	0.039027549	0.022626420	0.036358808	0.053868617	0.037230739	0.063090756	0.047426955	0.051000241	0.031169967	0.074141647	0.070233246	0.086635416	0.094014440	0.108549480	0.080055581	0.085682142	0.072326878	0.087114227	0.072495753	0.066110509	0.063393680	0.067914826	0.082582225	0.083532201	0.076358153	0.110791943	0.096106232	0.110392998	0.120111278	0.107948518	0.109788953	0.103362567	0.130078272	0.038372087	0.034702753	0.000000000	0.017607341	0.033734302	0.030594361	0.049389928	0.039017467	0.042519959	0.025358046	0.064579257	0.063558794	0.075422440	0.089768677	0.100915917	0.071320022
0.051477500	0.044317204	0.037020940	0.047062121	0.068211461	0.050800490	0.078072489	0.062282122	0.067530746	0.048092528	0.091461742	0.086846396	0.103856250	0.109340988	0.123096553	0.094492819	0.101603632	0.088197858	0.104013316	0.089060299	0.080172871	0.074833537	0.078496925	0.091281177	0.089254731	0.083967381	0.120176790	0.108574637	0.122409256	0.132356095	0.119902713	0.120024918	0.112300378	0.138551116	0.045277200	0.034983188	0.017607341	0.000000000	0.028810567	0.040844345	0.055337213	0.049996360	0.054734911	0.039641436	0.073118588	0.073694646	0.081222074	0.099438516	0.109260590	0.077005866
0.065414585	0.066891703	0.055586530	0.069428684	0.085123855	0.057316020	0.083207676	0.065155769	0.068479202	0.056262011	0.093843671	0.087839269	0.108499678	0.108135961	0.122441553	0.101235312	0.110333041	0.098294863	0.111438799	0.100632843	0.097960304	0.094626011	0.096443740	0.107248781	0.101204647	0.092160742	0.128332518	0.118770514	0.129823623	0.137060297	0.121438198	0.119272942	0.114558306	0.139583242	0.055946576	0.054384100	0.033734302	0.028810567	0.000000000	0.042110325	0.039194154	0.043656526	0.043928007	0.040466523	0.053899548	0.059349567	0.059612376	0.085871199	0.096193120	0.066681593
0.065729018	0.066017541	0.036002638	0.047474792	0.053811387	0.017644146	0.043352919	0.026567605	0.037102054	0.040450120	0.068495343	0.070479629	0.084196427	0.097477166	0.114637919	0.091488919	0.092126051	0.079969048	0.087756983	0.073175477	0.075592514	0.080642300	0.087981130	0.105110752	0.109079122	0.099555228	0.130860525	0.111962460	0.126064981	0.134231885	0.121491153	0.124971344	0.122100342	0.148384614	0.064644943	0.064932359	0.030594361	0.040844345	0.042110325	0.000000000	0.028833286	0.014482673	0.029576743	0.037404412	0.062295545	0.066232337	0.076838412	0.095059633	0.109293694	0.086238800
0.082400055	0.087157944	0.061405259	0.074816623	0.079800840	0.042294726	0.060197227	0.043931455	0.049523650	0.057969521	0.079189530	0.079167445	0.096417130	0.102503259	0.119679885	0.104124858	0.107397446	0.096879752	0.102538186	0.092907960	0.099291531	0.103803288	0.108744267	0.123298938	0.122909419	0.111015448	0.142568032	0.126635752	0.137927148	0.143595353	0.128054232	0.129089304	0.128715656	0.153498270	0.077786225	0.081374639	0.049389928	0.055337213	0.039194154	0.028833286	0.000000000	0.019607182	0.025418759	0.047723813	0.048316814	0.058551836	0.061145973	0.087215298	0.101810178	0.082829319
0.069787686	0.074227438	0.045253643	0.058123757	0.060802408	0.024094114	0.043175223	0.025681328	0.032455692	0.042193128	0.063787082	0.065409628	0.080618369	0.091315420	0.108894734	0.090005810	0.091154510	0.080169271	0.085869278	0.074488219	0.080863619	0.086861545	0.093022577	0.109148863	0.112001798	0.100669824	0.130871506	0.112293489	0.124989145	0.131714496	0.117831211	0.120941416	0.119907727	0.145470287	0.068012988	0.072056566	0.039017467	0.049996360	0.043656526	0.014482673	0.019607182	0.000000000	0.018226625	0.036945389	0.051701680	0.057246726	0.067133099	0.086078849	0.101077605	0.081382859
0.064293357	0.074037326	0.049899198	0.064716627	0.066349890	0.036166673	0.050621707	0.033902999	0.031022671	0.037961785	0.056548246	0.054383021	0.073355740	0.077519757	0.094701216	0.079557042	0.083441337	0.073641193	0.079471976	0.072494446	0.080735395	0.085512482	0.089119014	0.102882880	0.103508612	0.090387992	0.119534633	0.102791409	0.113555449	0.118866355	0.103650275	0.105808026	0.106134433	0.130868831	0.061491737	0.070402359	0.042519959	0.054734911	0.043928007	0.029576743	0.025418759	0.018226625	0.000000000	0.029245952	0.034715799	0.039471002	0.051099841	0.068106702	0.083318846	0.066064112
0.035718591	0.046910410	0.032820047	0.048565080	0.056721948	0.041202953	0.060077480	0.044311448	0.039356506	0.018523157	0.056686079	0.049134720	0.069584926	0.070905951	0.085742648	0.062111559	0.070093221	0.058388842	0.071777130	0.063130245	0.063293060	0.062290465	0.063737172	0.076183598	0.075761806	0.064189063	0.096371845	0.081703076	0.093732702	0.101341953	0.087316948	0.089102969	0.085463461	0.111731790	0.032534672	0.042980125	0.025358046	0.039641436	0.040466523	0.037404412	0.047723813	0.036945389	0.029245952	0.000000000	0.044617447	0.040258444	0.056758810	0.065758914	0.077844930	0.052317240
0.073734982	0.089427349	0.075975214	0.091800919	0.094794457	0.070153940	0.082055280	0.067115536	0.058852021	0.058274923	0.071037486	0.061620114	0.085166706	0.072838240	0.086675235	0.082226945	0.092613204	0.085799188	0.092069815	0.092616681	0.101329326	0.102365842	0.101037604	0.108636548	0.102231316	0.086764097	0.113846919	0.104469435	0.109930879	0.111609587	0.093067516	0.090578096	0.093770907	0.115068735	0.067083552	0.081184142	0.064579257	0.073118588	0.053899548	0.062295545	0.048316814	0.051701680	0.034715799	0.044617447	0.000000000	0.015933636	0.017673493	0.040188632	0.054457289	0.044343924
0.063664403	0.081921406	0.072283159	0.087609216	0.089906449	0.071493474	0.082138483	0.068220773	0.057266632	0.051858134	0.063481436	0.051065869	0.075607925	0.059596331	0.072564890	0.068024682	0.080196465	0.074122550	0.081596782	0.084025055	0.092110969	0.092092625	0.089288630	0.095363491	0.088865364	0.072803713	0.098398725	0.089638081	0.094421259	0.096015522	0.077452017	0.075208940	0.078398617	0.099989557	0.058003539	0.074878269	0.063558794	0.073694646	0.059349567	0.066232337	0.058551836	0.057246726	0.039471002	0.040258444	0.015933636	0.000000000	0.024299199	0.029440075	0.044050125	0.033706400
0.081854716	0.097983084	0.089082141	0.105043252	0.110097831	0.086116203	0.099409891	0.084092497	0.076016568	0.071888111	0.086251096	0.074897092	0.099062982	0.081372231	0.092648712	0.091175514	0.104243200	0.098065030	0.105512111	0.107366580	0.114578989	0.113381537	0.110246976	0.115065768	0.104847832	0.089512983	0.116256878	0.111406939	0.114707278	0.115183608	0.095632844	0.090096091	0.093525057	0.112639977	0.073189379	0.087293761	0.075422440	0.081222074	0.059612376	0.076838412	0.061145973	0.067133099	0.051099841	0.056758810	0.017673493	0.024299199	0.000000000	0.036764813	0.047174445	0.039312129
0.078878059	0.100113417	0.096583206	0.110839588	0.111335958	0.098709260	0.105727623	0.094135424	0.080715889	0.074361695	0.076274605	0.061038087	0.083523907	0.054602832	0.061070875	0.069986037	0.085286896	0.083428878	0.089215721	0.098164197	0.107247142	0.105837166	0.099679589	0.100238151	0.090539789	0.073706310	0.090466262	0.088052285	0.086733786	0.083904905	0.063996869	0.058224972	0.066268567	0.081900301	0.073915228	0.093382419	0.089768677	0.099438516	0.085871199	0.095059633	0.087215298	0.086078849	0.068106702	0.065758914	0.040188632	0.029440075	0.036764813	0.000000000	0.016800249	0.033926428
0.085886203	0.107347766	0.108252203	0.122111691	0.123867407	0.113282285	0.121140035	0.109443752	0.096014515	0.086571176	0.089803949	0.073550814	0.095124133	0.062579101	0.064500417	0.076175507	0.093612784	0.092712155	0.099712630	0.109759552	0.117015451	0.113494634	0.105467070	0.102652199	0.089797641	0.073792181	0.087196798	0.090383912	0.086109680	0.081687474	0.061768281	0.052171205	0.060884022	0.072436928	0.080259094	0.099716234	0.100915917	0.109260590	0.096193120	0.109293694	0.101810178	0.101077605	0.083318846	0.077844930	0.054457289	0.044050125	0.047174445	0.016800249	0.000000000	0.035573994
0.058597569	0.077394021	0.081973338	0.096040941	0.103868228	0.092389146	0.107081754	0.092572294	0.082406485	0.064378851	0.084917215	0.068773139	0.092857228	0.069838123	0.076347125	0.069231630	0.087850072	0.082032042	0.095400453	0.098094553	0.098989986	0.092087464	0.084664881	0.083746807	0.068887142	0.054167900	0.081552208	0.083114023	0.084995446	0.086793034	0.067941115	0.059781754	0.058634700	0.079061719	0.049433621	0.066712071	0.071320022	0.077005866	0.066681593	0.086238800	0.082829319	0.081382859	0.066064112	0.052317240	0.044343924	0.033706400	0.039312129	0.033926428	0.035573994	0.000000000
0.072652409	0.088764374	0.089185175	0.104417873	0.113425385	0.094983586	0.111511971	0.095530561	0.087356009	0.073393806	0.095244052	0.080877387	0.105702968	0.084489995	0.092583729	0.087373330	0.104344421	0.097772677	0.109705701	0.111072559	0.113170791	0.107444496	0.101638457	0.102588965	0.087649287	0.073783369	0.102186945	0.103074712	0.105344045	0.106599532	0.087265199	0.078675584	0.078749664	0.097469085	0.061789167	0.075695277	0.074470533	0.077628139	0.060262464	0.085699314	0.076063035	0.079500643	0.064568961	0.057810936	0.037562887	0.034416470	0.026201406	0.039054024	0.042008853	0.020768915
0.060569508	0.074930330	0.074712327	0.089922195	0.100552826	0.081926210	0.100537664	0.083934462	0.077251809	0.060922412	0.088428622	0.075086570	0.099733031	0.083500864	0.093447004	0.082090362	0.097965129	0.089698065	0.103078475	0.101507660	0.101834622	0.095908362	0.091302757	0.094398246	0.081253833	0.068168757	0.100243451	0.098282228	0.103286139	0.106705820	0.088358189	0.081844238	0.079663140	0.101367342	0.049099858	0.061528620	0.059090843	0.061984798	0.046267037	0.072280767	0.065644636	0.067667537	0.054316198	0.044348565	0.035183499	0.032246803	0.030497923	0.046719532	0.052742563	0.022893645
0.079239207	0.094178184	0.088440487	0.104341977	0.112156325	0.088618153	0.104736921	0.088446656	0.081487476	0.073096096	0.093095336	0.080971946	0.105627664	0.087828693	0.098329125	0.093902034	0.108352567	0.101340915	0.111055953	0.111525424	0.116047926	0.112853892	0.109099705	0.112972268	0.100731533	0.086392358	0.115236670	0.112475818	0.115999081	0.117256236	0.097780173	0.090973727	0.092460013	0.111831992	0.068992337	0.081660407	0.072778249	0.076298920	0.054407549	0.078090613	0.063683614	0.070102334	0.055374045	0.056532312	0.026092385	0.030487964	0.012607642	0.042500376	0.049971293	0.034901065
0.068375137	0.078398252	0.071545619	0.087161484	0.098834720	0.073297396	0.094270229	0.076510301	0.073512539	0.061824845	0.091814971	0.081758151	0.105627228	0.095402876	0.107866664	0.094565051	0.107390270	0.097737201	0.109845362	0.105136367	0.106086299	0.102167054	0.100403800	0.107061713	0.096624069	0.084480831	0.118191333	0.112760357	0.119906995	0.124208392	0.106245352	0.101317490	0.099239042	0.121852971	0.057189315	0.064684764	0.052617967	0.053215807	0.030069450	0.060492613	0.049328886	0.055699231	0.045563799	0.043483432	0.033448368	0.038950818	0.032363984	0.060914477	0.069769250	0.043609799
0.060411705	0.065905872	0.068263204	0.081977762	0.098867543	0.078979584	0.103203618	0.085489848	0.084017856	0.063991896	0.101883952	0.091049407	0.113989220	0.104873043	0.115768733	0.096433040	0.110646916	0.099817339	0.115814358	0.108592383	0.103545308	0.095484912	0.092753926	0.097734856	0.085077080	0.076501625	0.112959837	0.110341038	0.118519102	0.124865832	0.108559332	0.102985222	0.096834015	0.119961868	0.047189794	0.048905776	0.047941972	0.042717872	0.029629605	0.066624594	0.064099464	0.066945771	0.060534212	0.047062090	0.055504851	0.056163728	0.054124751	0.075291496	0.081083412	0.047847981
0.049838524	0.053054939	0.064275267	0.075885570	0.094793638	0.082161321	0.106287463	0.089691258	0.087796129	0.062249794	0.102744348	0.091228860	0.112761042	0.104296187	0.113720037	0.090355190	0.105309441	0.094232624	0.112664275	0.104612765	0.095588089	0.084450126	0.080483836	0.083766219	0.070206844	0.064444862	0.101672356	0.100621138	0.109465396	0.117303529	0.102867317	0.097679112	0.088694574	0.112168955	0.036314473	0.034770759	0.046934643	0.041188802	0.041298547	0.072386504	0.076596838	0.075280081	0.069749406	0.048754423	0.067979815	0.064763378	0.067752525	0.081477874	0.085691047	0.050263838
0.046290541	0.052319812	0.068411571	0.079365332	0.097141334	0.088671680	0.111040808	0.095259661	0.091445074	0.064020690	0.102402546	0.089411680	0.110739934	0.099511154	0.107167657	0.084273930	0.100875680	0.090705229	0.109929401	0.103628734	0.093949387	0.081241393	0.075129622	0.075454676	0.059325447	0.053986046	0.090618150	0.092281154	0.099942478	0.107616436	0.093635678	0.087689509	0.077687365	0.100529598	0.032878560	0.035114950	0.054171954	0.051013802	0.052821405	0.080655124	0.085808781	0.083044407	0.075767439	0.052314208	0.071219120	0.065334265	0.070084496	0.078038348	0.080373297	0.045201082
0.053177269	0.061516869	0.082906950	0.092563705	0.108870400	0.105089726	0.125363398	0.110639220	0.104796276	0.076356544	0.110523183	0.095747901	0.116332032	0.100531443	0.104778959	0.084205147	0.103084270	0.094747734	0.114555914	0.111024584	0.100503922	0.085716981	0.076463557	0.071015524	0.049595201	0.046404833	0.079496854	0.087578355	0.092345553	0.099260424	0.086346458	0.078310399	0.066529341	0.086582816	0.042098954	0.047297570	0.071878087	0.070122259	0.072581374	0.098656493	0.103961163	0.100446769	0.091450350	0.066968362	0.082717347	0.074275438	0.079459807	0.079817051	0.078273044	0.046744707
0.049080608	0.060036838	0.085801461	0.092814169	0.105570129	0.110907849	0.126940638	0.115016570	0.106960295	0.077508871	0.105310378	0.090035503	0.107026086	0.090527695	0.091353563	0.069549318	0.088997638	0.082822385	0.103169597	0.102055442	0.090143357	0.073729685	0.061267211	0.049693945	0.024733065	0.026055942	0.054235011	0.066218081	0.069745942	0.077774460	0.068669064	0.062403934	0.047165660	0.066859200	0.044447569	0.053342478	0.081724522	0.084135950	0.091427738	0.108543748	0.117944891	0.110580122	0.100961688	0.074047017	0.094222246	0.082237832	0.093272083	0.083193874	0.080470479	0.055684098
0.041315484	0.058126754	0.078622040	0.086964960	0.096392654	0.101193151	0.114903657	0.103556858	0.093794177	0.066230668	0.089719684	0.073736685	0.091319691	0.073099318	0.074516874	0.054108521	0.074519585	0.069059964	0.088253582	0.089283529	0.080925805	0.067141080	0.054845612	0.045526962	0.025128667	0.014267729	0.046706740	0.054509034	0.057990478	0.065250303	0.053833743	0.048697336	0.035246438	0.059169275	0.038092888	0.053239003	0.075967728	0.081675816	0.086814848	0.099893524	0.108496437	0.100372822	0.089234602	0.063604674	0.081691669	0.068391520	0.082045846	0.068380252	0.066967804	0.044618543
0.076156523	0.092039275	0.111250128	0.121363635	0.131316145	0.130580067	0.145085561	0.132265807	0.121761102	0.097260175	0.117414139	0.099904310	0.119375382	0.092227277	0.089544073	0.082951454	0.104685546	0.101546311	0.118025783	0.122656566	0.117018655	0.103806682	0.091143131	0.078861025	0.054816981	0.048554859	0.063255471	0.082192653	0.077844948	0.078867815	0.065752927	0.051838916	0.043028296	0.052648413	0.069262958	0.082718464	0.103869146	0.106679584	0.104442943	0.126347496	0.128191294	0.124579549	0.111020381	0.090032366	0.092503119	0.080639048	0.085766299	0.070121772	0.060605217	0.048300831
0.067020158	0.082649599	0.095039027	0.107804228	0.119296142	0.110027103	0.127278916	0.112246232	0.103446663	0.081195638	0.106328068	0.089811649	0.112865287	0.089002715	0.092320793	0.083456637	0.103794024	0.097884824	0.113767636	0.115490621	0.112027900	0.101261915	0.091842395	0.086590027	0.065828008	0.055253596	0.082334999	0.091389638	0.091701765	0.093892318	0.076776424	0.065242596	0.059991117	0.076933919	0.056189510	0.069464671	0.082869419	0.084466093	0.076400834	0.102804817	0.100559046	0.100019674	0.086517999	0.069130641	0.066067479	0.057378305	0.057887502	0.054303374	0.049482381	0.024301557
0.079598702	0.096780624	0.110320230	0.122615869	0.132147300	0.125234476	0.140190448	0.126198552	0.115760396	0.094640110	0.114131300	0.096697153	0.118626730	0.090087493	0.089809294	0.087132708	0.108416134	0.104734834	0.119401473	0.124307904	0.121963492	0.111147038	0.100204255	0.091773393	0.069805738	0.059569047	0.078437558	0.092366063	0.088766477	0.088364624	0.071642928	0.057308933	0.053942583	0.064956568	0.070633617	0.085306955	0.100021789	0.102730425	0.094730398	0.119155591	0.116371247	0.115502583	0.100763624	0.084280241	0.077339909	0.067347834	0.067844401	0.055552116	0.045395540	0.034929195
0.090694880	0.109743443	0.121868717	0.134110143	0.140886436	0.135220663	0.147326024	0.134534358	0.122462839	0.103934018	0.116688432	0.098933976	0.119584953	0.087108905	0.083907351	0.088712346	0.109849885	0.108423756	0.120798884	0.128976531	0.129069677	0.119546729	0.108073794	0.098439481	0.077895224	0.066842620	0.077473420	0.093189126	0.086164420	0.082627131	0.066022042	0.050075668	0.051267154	0.055961531	0.083502222	0.100083105	0.113351692	0.117840506	0.109071600	0.130329213	0.126613577	0.125401395	0.109397492	0.095017847	0.083600425	0.072750822	0.073833536	0.053660907	0.039586149	0.044494293
0.077820610	0.098889390	0.108296737	0.120231962	0.124131893	0.120661921	0.130074022	0.118698806	0.105410967	0.088474409	0.096583696	0.078771368	0.098598916	0.065598785	0.062738672	0.068780969	0.089424274	0.088860839	0.099959680	0.109516124	0.111638471	0.104065640	0.093165299	0.085227736	0.068787994	0.054915809	0.064554500	0.075499470	0.069012985	0.065393096	0.046984638	0.032657998	0.037151778	0.047756957	0.072953521	0.091982471	0.102704704	0.110052862	0.102989325	0.117847089	0.116095067	0.112548861	0.096161955	0.081983563	0.072984923	0.059785169	0.067079125	0.039790736	0.028382751	0.036742137
0.077619109	0.098997606	0.109962630	0.120255334	0.122072259	0.123961801	0.130880753	0.121430443	0.107258768	0.090018354	0.093686204	0.076046344	0.092566621	0.058951945	0.052155475	0.060033247	0.080499342	0.082007831	0.092551254	0.104074284	0.105991176	0.098479532	0.086676530	0.076715528	0.062785102	0.049858767	0.049962204	0.062757120	0.053481704	0.048528153	0.031440896	0.015545687	0.023271054	0.032311437	0.075713743	0.095145414	0.107867219	0.116675271	0.113145909	0.123475826	0.124924993	0.118890119	0.103035860	0.087079352	0.083835562	0.069208002	0.080723352	0.050037578	0.041037137	0.049620690
0.067087104	0.086989716	0.102179477	0.111670262	0.116213145	0.119766430	0.129194741	0.119011384	0.106148445	0.084634862	0.095249442	0.077624974	0.094552445	0.065425458	0.060695378	0.057856698	0.079448923	0.078941583	0.093045120	0.101359952	0.099250299	0.089008475	0.076280596	0.064658025	0.047448533	0.035929504	0.041960169	0.057579746	0.051134924	0.050703002	0.036131541	0.023088881	0.015833678	0.033562899	0.064787279	0.082755518	0.099844221	0.107342604	0.106694589	0.118944957	0.122870116	0.116161492	0.101669705	0.081733875	0.085646805	0.071009819	0.083052148	0.057797837	0.050554167	0.046812472
0.095761101	0.115032569	0.131122141	0.140294364	0.143743865	0.147982344	0.155883639	0.146385582	0.132673610	0.113082584	0.118628619	0.101204499	0.115884553	0.082874225	0.072686564	0.080493676	0.100746035	0.103013040	0.114470528	0.125982373	0.124978332	0.114882364	0.101404133	0.086753875	0.069463305	0.062058288	0.052567031	0.075720338	0.062837354	0.056640180	0.047297198	0.031905800	0.032854920	0.020185604	0.093528229	0.110705427	0.128690181	0.135653969	0.133395447	0.147142071	0.149133078	0.143485267	0.128072025	0.110090394	0.108088848	0.094062072	0.102836787	0.073950762	0.061729226	0.069622006
[truncated: 18 more columns]
